# Supplementary material for: Engineering HER2-targeted biparatopic antibodies to promote receptor internalization and restore antitumor efficacy
Source: Front Immunol. 2025 Nov 7;16:1711433. doi: 10.3389/fimmu.2025.1711433 (PMC12634555; doi:10.3389/fimmu.2025.1711433)
Supplement: Supplementary file 1 [file Table1.xlsx]

## Sheet: Figure.1D
	Bs-1			Bs-2			Bs-3			Bs-4			Bs-5			Bs-6			Bs-7			Bs-8			T+P			T			IgG
A2G5-BsAb	16.5957	20.4255	20	47.234	51.7021	49.1489	60.9993	61.7781	63.7249	45.0357	39.974	41.3368	21.7021	20.8511	24.6808	31.6552	35.7742	37.8337	63.0053	75.1335	70.328	77.8795	76.5065	79.7101	56.1324	47.3718	43.4783	66.5957	66.5957	60.4255	104.403	102.516	113.627
A9B5-BsAb	38.9182	40.6992	38.5224	65.2375	65.6333	57.7177	48.9098	44.6671	48.5563	49.9705	51.5616	48.3795	26.847	27.2427	32.9815	26.2085	28.4799	25.3349	22.3646	22.8888	23.5877	85.6144	88.7595	88.0606	57.749	48.2027	43.2528	67.4142	76.3193	66.2269	97.4468	106.17	103.192
H2F5-BsAb	61.4256	63.1027	61.0063	101.048	115.723	98.1132	54.416	56.1254	56.1254	80.9117	53.5613	77.0655	92.6625	96.2264	89.5178	104.659	93.5179	82.1742	71.0331	62.1202	47.3329	98.1769	95.341	95.9487	63.604	46.51	39.6724	64.7799	60.7966	56.8134	100.66	94.3272	96.8997
G1E4-BsAb	156.071	147.298	137.762	82.4539	82.0725	82.2632	92.8387	90.2502	90.5091	60.8714	76.6609	56.0828	87.0311	87.2219	102.479	99.5137	97.1429	94.0426	61.3982	55.5623	61.5806	164.073	161.702	188.693	63.8481	57.377	41.1993	62.4285	60.3306	58.042	103.969	107.722	87.1441

## Sheet: Figure.1E
IgG	T	T+P	A2G5-Bs-1	A2G5-Bs-5	A2G5-Bs-6	A9B5-Bs-1	A9B5-Bs-5	A9B5-Bs-6	A9B5-Bs-7
96.477	69.2718	51.5176	22.3251	26.7122	44.041	45.0136	28.3469	55.9079	29.9013
109.079	59.0291	47.0461	24.5186	27.882	44.699	43.6314	30.0542	53.0623	29.5012
100.379	54.948	46.1518	21.594	29.125	50.7677	45.7453	29.0786	53.0623	28.1408

## Sheet: Figure.1F
IgG	T	T+P	A2G5-Bs-1	A2G5-Bs-5	A2G5-Bs-6	A9B5-Bs-1	A9B5-Bs-5	A9B5-Bs-6	A9B5-Bs-7
92.5711	94.0594	81.2191	76.4075	109.115	89.5442	79.9835	69.1104	79.478	76.2768
97.497	92.1692	95.5519	80.1609	70.7775	95.7105	87.1499	58.2372	74.6175	65.8979
103.624	92.7093	101.73	76.1394	104.558	80.6971	82.9489	70.5931	67.0567	63.1796

## Sheet: Figure.2C
HER2-WT
nM	IgG		A9B5-Bs-5		A9B5-Bs-7		T		P		T+P		A9B5
50	-0.0025	0.0175	2.4135	2.3075	2.3195	2.3705	2.185	2.21	2.318	1.655	2.442	2.488	2.1585	2.1585
16.6667	-0.0025	0.0065	2.1345	2.0995	2.1065	2.1875	2.28	2.113	2.424	1.744	2.486	2.454	2.0045	2.1185
5.55556	-0.0135	-0.0025	1.9675	1.8525	2.0695	2.0895	2.001	1.962	2.06	1.351	2.322	2.338	1.7645	1.7675
1.85185	-0.0155	-0.0025	1.1515	1.2595	1.7585	1.8975	1.318	1.393	1.46	1.252	2.163	2.26	0.9995	1.0005
0.617284	-0.0195	-0.0065	0.6445	0.5615	1.4175	1.3935	0.595	0.646	0.714	0.49	1.732	1.949	0.3655	0.3715
0.205761	-0.0085	0.0155	0.2275	0.2125	0.7185	0.6235	0.318	0.356	0.366	0.324	0.85	1.07	0.1185	0.1285
0.068587	0.0105	0.0025	0.0985	0.0805	0.2575	0.2495	0.217	0.23	0.293	0.213	0.559	0.626	0.0425	0.0415
0.022862	-0.0005	0.0215	0.0795	0.0475	0.1135	0.1115	0.191	0.201	0.236	0.217	0.336	0.393	0.0205	0.0195
HER2-D1
nM	IgG		A9B5-Bs-5		A9B5-Bs-7		T		P		T+P		A9B5
50	-0.0025	0.0175	2.003	2.003	1.923	2.003	1.976	2.003	2.228	2.285	2.185	2.21	0.051	0.049
16.6667	-0.0025	0.0065	2.013	1.977	2.107	2.116	2.02	2.089	2.187	2.176	2.28	2.113	0.047	0.046
5.55556	-0.0135	-0.0025	1.751	1.729	1.96	2.063	1.93	1.981	2.01	2.063	2.001	1.962	0.046	0.046
1.85185	-0.0155	-0.0025	1.059	0.973	2.018	1.911	1.36	1.322	1.522	1.317	1.318	1.393	0.044	0.046
0.617284	-0.0195	-0.0065	0.449	0.426	1.571	1.616	0.685	0.603	0.778	0.698	0.595	0.646	0.045	0.046
0.205761	-0.0085	0.0155	0.194	0.224	0.761	0.828	0.28	0.335	0.681	0.319	0.318	0.356	0.047	0.048
0.068587	0.0105	0.0025	0.191	0.104	0.329	0.428	0.142	0.135	0.215	0.338	0.217	0.23	0.051	0.049
0.022862	-0.0005	0.0215	0.131	0.079	0.212	0.195	0.098	0.101	0.097	0.122	0.191	0.201	0.06	0.059
HER2-D2
nM	IgG		A9B5-Bs-5		A9B5-Bs-7		T		P		T+P		A9B5
50	0.061	0.06	2.208	2.159	2.049	2.086	2.062	2.036	0.221	0.233	1.987	1.82	2.126	2.214
16.6667	0.067	0.061	2.024	2.171	2.005	2.13	1.981	1.991	0.158	0.169	1.944	1.877	2.13	2.059
5.55556	0.055	0.049	2.08	2.002	1.849	2.08	1.766	1.64	0.13	0.127	1.795	1.736	2.037	1.943
1.85185	0.044	0.045	1.766	1.736	1.815	1.92	1.198	0.892	0.097	0.093	1.207	1.136	1.412	1.376
0.617284	0.043	0.044	1.055	1.017	1.265	1.262	0.497	0.366	0.083	0.075	0.428	0.364	0.724	0.662
0.205761	0.053	0.059	0.516	0.469	0.621	0.62	0.229	0.183	0.062	0.063	0.249	0.204	0.299	0.299
0.068587	0.05	0.056	0.221	0.203	0.271	0.283	0.113	0.091	0.055	0.051	0.136	0.107	0.152	0.151
0.022862	0.052	0.049	0.121	0.102	0.118	0.126	0.071	0.065	0.058	0.056	0.096	0.062	0.08	0.078
HER2-D4
nM	IgG		A9B5-Bs-5		A9B5-Bs-7		T		P		T+P		A9B5
50	0.049	0.055	2.036	2.036	2.04	2.076	0.068	0.064	2.202	2.292	2.164	2.12	2.073	2.051
16.6667	0.061	0.062	2.034	2.074	2.07	2.005	0.082	0.076	2.265	2.161	2.132	2.104	2.062	2.023
5.55556	0.047	0.043	1.752	1.709	2.013	2.036	0.05	0.048	1.903	2.036	1.957	1.986	1.735	1.781
1.85185	0.036	0.052	1.41	1.37	1.617	1.607	0.048	0.04	1.226	1.175	1.465	1.429	1.044	1.107
0.617284	0.038	0.036	0.678	0.736	0.835	0.848	0.043	0.039	0.579	0.534	0.706	0.669	0.451	0.466
0.205761	0.048	0.045	0.272	0.309	0.305	0.328	0.068	0.057	0.235	0.244	0.286	0.274	0.204	0.213
0.068587	0.042	0.043	0.143	0.156	0.147	0.14	0.063	0.066	0.114	0.114	0.138	0.125	0.114	0.118
0.022862	0.047	0.045	0.082	0.086	0.071	0.03	0.062	0.052	0.085	0.106	0.084	0.07	0.067	0.096
mHER2
nM	IgG		A9B5-Bs-5		A9B5-Bs-7		T		P		T+P		A9B5
0.0228624	0.06	0.045	0.044	0.044	0.046	0.046	0.043	0.043	0.035	0.043	0.057	0.051	0.049	0.044
0.0685871	0.046	0.045	0.047	0.045	0.047	0.045	0.043	0.043	0.044	0.047	0.074	0.044	0.042	0.046
0.205761	0.045	0.045	0.042	0.045	0.045	0.045	0.043	0.047	0.05	0.045	0.062	0.05	0.043	0.044
0.617284	0.051	0.044	0.047	0.05	0.046	0.045	0.043	0.048	0.045	0.046	0.052	0.031	0.088	0.041
1.85185	0.047	0.044	0.046	0.047	0.045	0.055	0.041	0.043	0.058	0.057	0.059	0.075	0.042	0.044
5.55556	0.051	0.044	0.049	0.046	0.054	0.057	0.044	0.045	0.093	0.075	0.055	0.072	0.043	0.043
16.6667	0.046	0.046	0.05	0.05	0.07	0.058	0.045	0.044	0.171	0.144	0.059	0.071	0.052	0.052
50	0.046	0.046	0.057	0.056	0.131	0.087	0.046	0.045	0.272	0.218	0.085	0.093	0.05	0.053

## Sheet: Figure.2D
	IgG	A9B5-Bs-5	A9B5-Bs-7	T	P	T+P	A9B5
HER2-WT	>>100	1.78	0.4281	1.531	1.434	0.3514	2.084
mHER2	>>100	>100	>100	>100	>100	>100	>100
HER2-D1	>>100	1.968	0.3151	1.223	1.329	1.531	>100
HER2-D2	>>100	0.6809	0.4519	1.935	>100	1.537	1.227
HER2-D4	>>100	1.148	0.8317	>100	1.743	1.161	1.876

## Sheet: Figure.2E
NCI-N87
nM	IgG			A9B5-Bs-5			A9B5-Bs-7			T+P
7.40741	715.7	788.3	814.6	33095.5	50285.5	48362.9	78388.7	62430.3	32487	58050.3	71214.5	62531
22.2222	711.3	828.7	879.6	65586.3	79695.9	64754.7	169204*	76306.2	69130.5	97207.3	112266	83163.6
66.6667	738.5	790.9	724.2	132203	112320	96166.6	140397	113627	108706	134654	135161	183896.3*
200	805.1	873.4	727.1	118281	97876.9	115146	129535	124102	116804	140411	120077	149373
MCF7
nM	IgG			A9B5-Bs-5			A9B5-Bs-7			T+P
7.40741	690.7	763.3	789.6	12646.6	13229.2	13119.7	16480.6	20898.9	20902.3	13272.7	9040.9	12062.7
22.2222	686.3	803.7	854.6	16895.8	15727.8	16956	21459.3	22908.9	4136.5*	17109	11949.5	13569.2
66.6667	713.5	765.9	699.2	20767.2	22972.4	17401.1	24369.3	24330.9	23078.9	17554.1	15584.1	14401.3
200	780.1	848.4	702.1	25705.7	25726	21079.4	27522.6	27840.9	25614.1	21232.4	19779.7	17225.1
JIMT1
nM	IgG			A9B5-Bs-5			A9B5-Bs-7			T+P
7.40741	186.5	942.7	111.1	4829.7	5697.2	6529.9	6535.8	7586.9	6441	2231	2729	2845.6
22.2222	81	391.3	141.3	7893.2	7070.7	7465.8	9122.1	8790	7496.6	4152.2	4394.3	3642.1
66.6667	155.2	883.7	120.9	8680.3	8654.1	8006.6	10834.2	9816.5	8913	6776.4	6550.8	6050.6
200	107.5	456.9	110.4	9101.5	13148.1	9159.1	11794.4	11017.8	10839.9	8573.8	7829.4	6889.9

## Sheet: Figure. 3A
Time（h）	IgG			A9B5-5			A9B5-7			T			P			T+P
0	0	0	0	0	0	0	0	0	0	0	0	0	0	0	0	0	0	0
0.5	0	0	0	60.1963	60.8588	60.5303	47.4945	45.5183	46.5246	18.9365	8.13499	13.8731	0	0	0	15.866	11.9505	13.9527
4	0	0	0	72.4057	71.8126	72.1123	67.0643	66.6355	66.8513	17.1217	14.4837	15.8233	8.56476	30.3451	0	27.8754	28.977	28.4304

## Sheet: Figure.3B
Time（h）	IgG			A9B5-5			A9B5-7			T			P			T+P
0	0	0	0	0	0	0	0	0	0	0	0	0	0	0	0	0	0	0
0.5	0	0	0	73.8506	73.0639	73.4631	43.6942	42.243	42.9778	0	0	0	0	0	0	0	0	0
4	0	0	0	79.5691	74.7135	77.3991	69.5432	62.738	66.4825	0.985746	-5.19144	-2.00942	5.4066	4.81643	5.11243	4.13593	0	1.54073

## Sheet: Figure.3C
N87-IgG					N87-T					N87-P					N87-T+P					N87-A9B5-Bs-5					N87-A9B5-Bs-7
X	M	G	B		X	M	G	B		X	M	G	B		X	M	G	B		X	M	G	B		X	M	G	B
0	0.667	4.6667	0.889		0	0.65	7.552	121.833		0	688.394	15899.6	1616.9		0	0.076	0.0925	0.782		0	47.987	31.691	42.952		0	7.6133	4.5313	0
0.29	1.8	7.0533	0		0.29	1.213	6.605	120.351		0.29	583.71	36715.8	1175.35		0.29	0.076	0.7627	2.122		0.29	74.304	52.381	35.222		0.29	7.5544	0.9719	7.06e-05
0.58	0.533	24.3911	0.64		0.58	1.147	8.272	130.733		0.58	576.379	56929.9	1029.47		0.58	0	1.8612	2.48		0.58	74.712	91.563	27.039		0.58	11.0796	1.1829	0.1616
0.87	0.293	0	0.409		0.87	2.178	6.808	132.375		0.87	643.25	62624	1149.21		0.87	0.075	7.912	9.826		0.87	44.28	106.167	30.393		0.87	13.1561	1.2389	0.0035
1.16	3.267	2.6311	0		1.16	1.69	4.948	125.264		1.16	639.183	52973	1111.64		1.16	0.655	15.4232	16.581		1.16	28.466	144.133	25.119		1.16	32.7336	1.166	0.1659
1.45	85.222	2.8889	1.333		1.45	1.926	5.022	110.978		1.45	764.036	42767.5	1075.86		1.45	1.231	35.9993	14.061		1.45	42.057	132.176	19.127		1.45	26.1016	1.2871	0.3471
1.74	239.004	0.0578	0		1.74	2.155	5.799	124.637		1.74	1144.63	30528.1	926.807		1.74	1.436	56.0189	7.821		1.74	71.461	129.221	28.987		1.74	34.8309	1.2227	0.1255
2.03	226.627	0	0		2.03	1.192	5.494	121.469		2.03	1901.79	21397.6	1216.22		2.03	3.191	68.7399	8.516		2.03	138.819	155.149	25.674		2.03	36.6784	0.8773	0.7728
2.32	109.818	2.7556	0		2.32	0.472	5.38	107.365		2.32	2191.95	14730.9	839.721		2.32	3.624	74.3806	8.347		2.32	223.332	152.409	32.27		2.32	36.3327	1.3046	0.3695
2.61	104.022	4.5511	0		2.61	0.45	3.967	73.324		2.61	6541.85	9355.96	449.178		2.61	4.326	63.9843	5.567		2.61	227.797	121.491	45.436		2.61	33.7408	1.3546	0.3132
2.9	134.556	5.1111	0.556		2.9	0.435	3.727	61.805		2.9	8571.47	7433.07	1437.82		2.9	7.703	48.8416	1.477		2.9	227.359	64.444	45.382		2.9	26.8058	2.708	0.8716
3.19	154.636	3.1022	0.867		3.19	0.263	4.37	74.826		3.19	10648.6	8031.71	850.05		3.19	5.484	34.7494	1.372		3.19	202.545	22.215	89.845		3.19	27.7183	2.2323	1.2648
3.48	197.569	5.6	0.031		3.48	0.481	3.88	89.203		3.48	15223.5	9504.62	907.631		3.48	8.777	21.334	1.861		3.48	95.756	14.966	158.134		3.48	37.3673	1.8169	1.2199
3.77	255	14.2133	3.982		3.77	0.45	4.041	118.799		3.77	15297.1	8813.67	913.699		3.77	14.158	13.4708	3.328		3.77	35.645	11.014	150.639		3.77	38.8814	2.9464	1.5331
4.06	255	2.7378	97.169		4.06	0.535	3.986	128.23		4.06	15750.4	7347.22	1333.06		4.06	33.564	11.4449	3.923		4.06	10.535	11.109	129.81		4.06	69.2152	3.3571	0.7923
4.35	187.111	1.2222	173.778		4.35	0.22	4.106	140.24		4.35	19177.1	5170.6	1715.02		4.35	95.64	10.7334	2.908		4.35	6.698	4.68	106.193		4.35	96.3417	5.8112	2.1057
4.64	23.853	1.0978	130.613		4.64	0.252	4.302	135.849		4.64	20864.7	3640.05	1385.86		4.64	142.514	7.9619	2.516		4.64	4.973	1.687	106.863		4.64	92.9799	19.36	2.0701
4.93	4.24	0.3156	131.093		4.93	0.408	5.059	127.418		4.93	27236.7	3129.76	2730.17		4.93	154.717	6.6082	4.242		4.93	6.724	1.557	111.971		4.93	68.9559	52.789	1.6741
5.22	1.204	0	141.093		5.22	0.703	3.903	113.552		5.22	38760.5	3230.32	3588.77		5.22	137.664	6.8189	6.073		5.22	4.223	1.073	116.572		5.22	40.3308	59.8724	4.0581
5.51	0.658	0	151.382		5.51	0.383	3.943	116.086		5.51	47634.3	4491	12805.8		5.51	94.231	7.7652	4.817		5.51	4.06	1.164	89.105		5.51	43.6033	29.9201	12.6173
5.8	1.444	4.8889	147		5.8	3.348	4.444	117.454		5.8	45211.6	2935.12	37386.1		5.8	107.967	5.7691	14.921		5.8	6.56	1.174	59.791		5.8	30.3518	6.8261	19.7351
6.09	2.809	0.9333	150.089		6.09	5.412	6.13	104.452		6.09	30278.4	1578.11	56722		6.09	132.244	5.2349	45.263		6.09	5.5	1.008	47.751		6.09	24.1079	1.7411	23.065
6.38	3.996	0.4978	117.036		6.38	7.063	5.423	109.105		6.38	16656.6	1707.21	61880.4		6.38	132.847	3.7729	95.042		6.38	5.441	2.585	48.311		6.38	21.0972	1.316	28.5033
6.67	1.827	22.6889	104.48		6.67	13.465	5.893	115.963		6.67	7766.99	1095.22	59737.4		6.67	80.32	2.9199	138.033		6.67	4.45	4.02	60.584		6.67	23.3631	0.8428	31.218
6.96	1.333	4.7467	88.373		6.96	19.387	6.786	124.59		6.96	3586	1377.63	60745.2		6.96	27.873	2.4774	145.368		6.96	1.552	3.043	63.862		6.96	20.9833	1.0117	20.657
7.25	1.111	3.5556	107		7.25	15.891	5.683	122.206		7.25	1032.32	1112.38	50980.7		7.25	15.62	3.1027	127.285		7.25	2.508	1.909	73.928		7.25	16.7124	0.786	23.1888
7.54	0.191	6.4711	170.52		7.54	8.308	5.998	101.703		7.54	444.583	983.927	49805.5		7.54	13.575	3.0604	111.559		7.54	2.225	1.632	67.799		7.54	22.1569	1.0686	19.8504
7.83	0.933	0.2489	163.16		7.83	6.566	5.425	111.94		7.83	241.982	896.089	57311.4		7.83	16.019	3.2738	125.003		7.83	1.398	0.692	61.158		7.83	39.9674	0.6955	21.0334
8.12	1.133	4.0267	133.893		8.12	7.055	3.972	114.809		8.12	215.265	1007.69	56138.8		8.12	5.685	2.9561	123.764		8.12	0.92	0.263	72.135		8.12	51.4771	0.8425	34.8369
8.41	1.733	0.8889	93.16		8.41	11.237	3.942	106.947		8.41	223.033	1161.6	59454.9		8.41	5.577	3.048	115.609		8.41	1.554	0.531	83.261		8.41	52.4973	1.1332	30.0731
8.7	0.889	2.2222	68.778		8.7	5.31	3.591	119.977		8.7	252.863	1115.91	62507.6		8.7	5.751	2.7915	116.552		8.7	1.952	0.59	82.587		8.7	44.4518	1.7311	28.8203
8.99	0.009	0.4978	80.764		8.99	3.576	3.309	105.206		8.99	69.369	1122.01	60099.6		8.99	4.538	2.7789	110.014		8.99	3.69	0.53	114.417		8.99	34.5841	3.6681	30.0031
9.28	0	1.7422	68.049		9.28	1.89	4.836	97.129		9.28	176.004	1235.21	55291.2		9.28	2.248	2.9519	90.156		9.28	4.769	1.369	104.53		9.28	37.359	7.1148	32.0927
9.57	0	0	56.102		9.57	1.211	5.587	105.952		9.57	120.824	1559.67	55947.6		9.57	2.044	2.4907	82.676		9.57	2.805	2.711	116.569		9.57	33.6677	24.8663	25.0653
9.86	0.391	0.3911	50.698		9.86	0.403	6.791	113.842		9.86	105.781	1477.54	56011.6		9.86	2.88	2.4048	65.063		9.86	4.398	1.681	134.081		9.86	21.8901	71.6629	16.5921
10.15	0.444	0.4444	81.111		10.15	0.315	8.556	95.506		10.15	76.571	1370.91	54397.6		10.15	1.072	2.8502	65.57		10.15	4.828	0.986	148.386		10.15	17.571	88.7826	11.9283
10.44	0	0.0533	96.022		10.44	0.324	7.706	89.879		10.44	128.628	1507.75	53783.2		10.44	1.281	2.8685	61.662		10.44	5.762	0.859	146.904		10.44	14.0155	45.285	3.3129
10.73	0.498	0	122.089		10.73	3.5	8.696	80.966		10.73	71.52	1654.38	49255.5		10.73	1.636	2.4215	59.624		10.73	5.733	0.662	139.113		10.73	22.6095	40.4852	0.5142
11.02	1.502	0.1422	131.68		11.02	1.573	8.328	57.032		11.02	124.442	1533.75	51043.2		11.02	1.468	1.9478	61.146		11.02	3.763	0.724	119.456		11.02	42.8977	76.4724	0.6706
11.31	0.64	2.8444	114.338		11.31	4.07	10.102	23.574		11.31	95.374	1992.71	46862.6		11.31	3.28	2.5665	72.855		11.31	4.553	0.984	101.069		11.31	53.47	87.4963	1.4348
11.6	1.222	0	69.111		11.6	24.234	11.345	5.448		11.6	304.842	1997.88	41579.1		11.6	5.623	2.2782	88.555		11.6	3.323	0.928	69.634		11.6	38.9613	70.9692	0.7188
11.89	0.876	0.0178	30.262		11.89	100.808	11.088	4.706		11.89	189.686	2108.69	38311.9		11.89	5.317	2.126	95.057		11.89	3.228	0.809	44.63		11.89	30.3714	31.9414	0.8904
12.18	0.564	0.4978	50.498		12.18	125.86	9.324	3.515		12.18	86.003	2215.15	36455.8		12.18	3.549	2.6177	106.826		12.18	1.515	1.046	30.607		12.18	13.852	47.5472	1.2966
12.47	0.902	3.2222	65.733		12.47	89.204	8.565	3.874		12.47	159.437	3107.21	32997.4		12.47	3.77	2.5899	124.153		12.47	0.761	0.879	27.403		12.47	10.8506	47.4724	1.3937
12.76	0.267	0.3733	63.684		12.76	29.39	12.325	3.671		12.76	129.171	2564.89	42269.5		12.76	4.258	2.0281	133.026		12.76	0.219	0.514	21.814		12.76	10.0939	40.4493	1.4794
13.05	0.222	0.5556	43.889		13.05	11.124	14.011	3.274		13.05	118.656	2009.62	48548.6		13.05	4.765	2.731	149.018		13.05	0.149	0.35	17.993		13.05	8.7364	48.0713	0.7513
13.34	0	0.8089	37.773		13.34	4.998	14.512	1.843		13.34	116.461	2444.69	52019.1		13.34	6.261	2.1375	152.42		13.34	0.444	0.122	10.343		13.34	8.4662	26.4566	1.196
13.63	0.498	1.1333	49.142		13.63	7.609	16.504	1.366		13.63	225.083	2682.38	64583.3		13.63	9.769	3.3662	146.382		13.63	0.147	0.292	4.854		13.63	6.0643	20.214	1.0921
13.92	0.329	0.4622	38.107		13.92	14.561	18.025	0.711		13.92	132.927	2842.26	64684		13.92	5.299	3.4592	143.737		13.92	0.221	0.158	2.576		13.92	8.2783	22.5437	1.4878
14.21	0.342	0	29.52		14.21	34.541	21.568	2.838		14.21	76.801	2813.8	63428.2		14.21	5.635	2.7864	129.566		14.21	0.205	0	4.533		14.21	9.0147	13.3279	1.8572
14.5	0.444	3.2222	42		14.5	74.362	21.711	2.197		14.5	133.575	2644.96	62026.9		14.5	3.838	2.4813	134.898		14.5	0.264	0.003	3.032		14.5	7.2151	18.7825	2.3049
14.79	1.676	3.0889	73.24		14.79	76.024	18.595	4.235		14.79	127.005	3055.04	56519.6		14.79	5.414	2.0176	103.904		14.79	0.067	0.165	1.133		14.79	8.0482	15.8513	2.0369
15.08	0.062	1.7911	68.062		15.08	33.617	16.175	5.264		15.08	320.411	3436.57	54871		15.08	7.511	2.0445	103.016		15.08	0.072	0.211	0.807		15.08	8.251	14.5716	1.817
15.37	0.133	0	79.991		15.37	5.771	20.601	2.213		15.37	188.716	3497.57	44745.6		15.37	8.051	2.2358	101.219		15.37	0.253	0.127	0.556		15.37	6.5741	12.0379	1.7525
15.66	0.484	0.7822	84.947		15.66	2.951	22.639	3.954		15.66	291.006	4713.16	46261.2		15.66	9.669	2.1767	99.138		15.66	0	0	1.704		15.66	6.0281	14.5184	1.73
15.95	0	2.7778	160.778		15.95	2.912	29.062	3.889		15.95	171.219	5790.35	47005.4		15.95	9.708	3.056	96.16		15.95	0	0	1.986		15.95	11.6795	33.7775	1.7564
16.24	0.133	2.4267	176.533		16.24	1.712	47.975	1.622		16.24	105.534	5425.8	41489.6		16.24	9.137	2.2053	95.242		16.24	0.08	0	1.379		16.24	19.388	37.4207	2.1046
16.53	0.436	0.6978	67.027		16.53	0.519	78.393	4.09		16.53	204.002	5079.12	20804.3		16.53	10.049	2.2225	107.701		16.53	0.115	0	1.213		16.53	23.6885	28.7668	2.2185
16.82	0.831	2.1867	18.164		16.82	0.968	136.614	1.516		16.82	199.906	5250.02	9528.09		16.82	6.374	1.5019	76.943		16.82	0.146	0	1.699		16.82	21.6816	16.0829	3.2634
17.11	1.484	8.5867	9.804		17.11	0.929	186.542	1.843		17.11	310.96	7069.25	3880.44		17.11	3.093	1.1386	61.3		17.11	0.004	0.12	0.561		17.11	31.8141	5.8783	3.781

## Sheet: Figure.3D
MCF7-IgG					MCF7-T					MCF7-P					MCF7-T+P					MCF7-A9B5-Bs-5					MCF7-A9B5-Bs-7
X	M	G	B		X	M	G	B		X	M	G	B		X	M	G	B		X	M	G	B		X	M	G	B
0	16.1762	2.84432	2.119		0	3.338	15.8843	145.773		0	6.404	4.80189	0.498		0	0	7.5274	68.228		0	38.837	3.952	5.644		0	0.173	0	0
0.29	17.227	1.47846	1.765		0.29	1.025	17.8119	145.292		0.29	10.35	4.21961	0.332		0.29	0	5.3026	72.091		0.29	105.212	10.221	6.414		0.29	0.002	0	0
0.58	15.9901	0.70482	3.931		0.58	1.997	18.6105	147.172		0.58	5.949	4.28242	0.362		0.58	0	5.8939	83.967		0.58	160.181	11.746	2.052		0.58	0.038	0	0
0.87	14.9444	0.91308	2.02		0.87	2.015	19.4846	157.594		0.87	12.061	4.0435	1.182		0.87	0	6.4483	82.511		0.87	157.002	21.611	1.399		0.87	0.952	0.5951	0
1.16	13.9238	0.64346	1.915		1.16	0.776	11.3275	130.956		1.16	12.759	4.61078	1.42		1.16	3.0115	4.5208	71.367		1.16	93.332	16.444	0.259		1.16	2.935	3.7509	0
1.45	16.3583	0.57466	1.853		1.45	3.07	10.1548	133.159		1.45	22.848	4.80702	1.538		1.45	1.9931	5.2258	83.791		1.45	41.363	11.316	0.36		1.45	0.145	10.6899	0
1.74	28.2959	0.6453	1.445		1.74	4.668	14.6562	111.366		1.74	62.166	5.53696	2.644		1.74	0	4.9909	90.438		1.74	23.208	31.489	1.317		1.74	0	25.5451	0
2.03	29.6394	1.05536	1.261		2.03	1.427	9.2298	110.68		2.03	82.611	6.2161	2.064		2.03	0	5.1739	102.468		2.03	14.726	70.643	1.037		2.03	0	21.0902	0
2.32	35.9775	1.32669	2.529		2.32	2.531	9.0127	101.973		2.32	114.23	6.53592	3.547		2.32	0	6.2326	109.872		2.32	5.433	28.887	0.899		2.32	1.87	43.1423	0
2.61	35.2816	1.85014	2.474		2.61	4.142	10.3245	108.443		2.61	137.355	6.46381	5.091		2.61	0	6.4375	113.995		2.61	5.399	18.828	0.424		2.61	8.862	61.0228	0
2.9	58.5903	0.76951	3.673		2.9	2.731	8.9896	110.322		2.9	165.668	8.8854	7.989		2.9	2.5073	6.0964	95.193		2.9	14.577	8.209	1.469		2.9	23.578	19.3627	0
3.19	63.8214	0.4501	2.361		3.19	6.025	11.1198	111.668		3.19	119.642	8.13578	15.358		3.19	2.5392	5.4231	85.797		3.19	39.381	14.952	1.134		3.19	42.777	2.0952	0
3.48	64.3289	0.34543	1.5		3.48	5.067	9.6075	155.138		3.48	116.993	7.95171	21.394		3.48	0.6149	4.5576	67.281		3.48	42.82	43.997	1.063		3.48	39.335	2.0332	0
3.77	95.4378	1.97453	0.93		3.77	6.406	8.7266	162.375		3.77	75.845	9.72282	46.175		3.77	0.875	5.8418	60.55		3.77	42.656	56.27	1.426		3.77	42.768	1.9726	0
4.06	90.6557	1.68652	0.979		4.06	3.129	11.8424	133.604		4.06	97.153	6.38187	85.395		4.06	3.0931	5.5269	62.914		4.06	56.777	62.812	1.144		4.06	43.909	1.3702	0
4.35	77.3371	1.72948	1.094		4.35	1.011	14.4734	123.819		4.35	53.185	7.58034	137.184		4.35	0.0268	5.8032	68.415		4.35	33.392	39.687	0.79		4.35	47.411	0.4653	0
4.64	59.9462	0.55817	1.134		4.64	6.022	10.0902	121.638		4.64	16.012	4.82688	133.661		4.64	1.0324	4.8745	64.304		4.64	24.542	48.175	1.269		4.64	62.043	0.135	0
4.93	38.5087	0.75151	2.097		4.93	6.555	11.064	116.15		4.93	6.773	4.73098	147.388		4.93	0.3376	5.1995	61.388		4.93	25.498	27.639	1.264		4.93	31.604	0.6895	0
5.22	33.8566	1.92417	2.192		5.22	2.302	11.3064	128.678		5.22	7.495	2.55037	153.556		5.22	0.0809	7.5039	50.413		5.22	61.437	23.319	0.873		5.22	45.16	0.2669	0
5.51	44.8418	2.3629	1.952		5.51	5.177	12.2913	126.473		5.51	7.409	6.39846	128.936		5.51	5.1165	4.9688	46.56		5.51	93.954	48.838	0.554		5.51	58.767	0.002	0
5.8	59.3758	2.30403	2.384		5.8	3.752	15.5053	108.541		5.8	1.585	5.91808	137.924		5.8	3.0175	5.1528	63.72		5.8	101.696	43.868	0.434		5.8	63.893	0.5551	0
6.09	82.9048	2.07525	3.531		6.09	5.06	14.4635	116.02		6.09	1.535	1.98911	157.366		6.09	4.3579	4.9264	72.178		6.09	132.591	87.311	1.211		6.09	85.536	2.3362	0
6.38	75.7583	1.3219	3.698		6.38	6.251	11.6124	120.439		6.38	1.878	2.50891	125.174		6.38	7.4681	5.7135	79.445		6.38	132.63	109.533	1.309		6.38	111.28	0.8532	0
6.67	75.5066	0.62976	1.66		6.67	6.751	14.2576	120.269		6.67	6.89	5.97001	120.398		6.67	1.8351	5.8445	78.79		6.67	88.231	99.244	1.296		6.67	84.192	3.5433	0
6.96	86.2533	1.13563	2.203		6.96	4.044	16.893	151.881		6.96	2.613	4.96371	125.205		6.96	1.4173	6.2139	87.561		6.96	28.912	59.675	0.696		6.96	39.366	1.04	0
7.25	92.2444	1.88771	1.536		7.25	3.482	12.5823	175.669		7.25	3.684	2.13597	145.006		7.25	0	6.6651	97.039		7.25	34.709	66.681	0.624		7.25	32.485	2.4365	0
7.54	83.161	2.14663	2.779		7.54	5.048	8.3123	165.123		7.54	3.714	3.00838	148.083		7.54	0	7.3028	115.036		7.54	22.022	30.834	0.429		7.54	44.67	1.1782	0
7.83	52.4921	1.32921	3.977		7.83	6.752	10.4426	136.179		7.83	2.115	5.37802	137.44		7.83	1.9261	5.8333	115.761		7.83	7.14	24.026	0.242		7.83	24.032	1.9194	0
8.12	65.3394	1.36289	5.978		8.12	5.149	7.879	119.496		8.12	4.388	3.27347	122.998		8.12	2.0378	5.6604	110.435		8.12	12.389	52.856	0.429		8.12	10.626	0.996	0
8.41	54.5643	0.43007	4.483		8.41	5.455	6.8409	132.595		8.41	2.836	2.86264	136.196		8.41	1.2993	6.3845	99.764		8.41	14.818	27.448	0.493		8.41	14.694	1.1604	0
8.7	97.3253	1.16432	3.803		8.7	12.264	9.8585	135.631		8.7	1.994	3.3871	157.394		8.7	5.9557	7.5188	97.383		8.7	11.781	34.973	0.961		8.7	27.672	0.8744	0
8.99	95.4866	1.38309	8.917		8.99	4.954	12.7804	138.508		8.99	1.924	4.01101	162.146		8.99	8.8812	5.6475	99.967		8.99	13.83	19.243	0.496		8.99	17.078	0.1181	0
9.28	83.8328	1.77486	36.302		9.28	6.852	13.1426	163.531		9.28	1.323	4.21243	151.066		9.28	9.0691	10.2055	109.862		9.28	13.592	20.375	0.82		9.28	4.011	0.8158	0
9.57	27.7335	1.20047	87.657		9.57	5.241	7.8139	203.407		9.57	1.229	6.29662	155.899		9.57	13.5958	7.4954	106.397		9.57	28.582	29.164	1.494		9.57	5.403	0.1052	0
9.86	26.6329	1.06397	118.657		9.86	8.104	10.1682	198.405		9.86	0.648	5.86567	158.405		9.86	43.5854	7.911	86.657		9.86	33.594	43.387	5.377		9.86	2.685	0.6192	1.6804
10.15	18.122	1.4496	123.083		10.15	19.218	11.595	150.008		10.15	0.695	2.52428	176.02		10.15	46.779	10.794	66.374		10.15	48.137	39.596	16.671		10.15	6.416	1.4742	15.3261
10.44	19.4968	0.8308	111.59		10.44	18.173	8.5952	116.946		10.44	1.827	3.24574	186.492		10.44	35.5062	12.019	42.123		10.44	8.837	23.665	39.544		10.44	4.267	0.498	40.4664
10.73	14.3006	0.20497	110.034		10.73	12.091	10.4866	102.094		10.73	1.147	5.42753	168.248		10.73	41.5049	8.1266	20.709		10.73	6.888	9.951	66.763		10.73	6.897	0.0824	68.7082
11.02	14.4295	0.43366	116.768		11.02	17.883	12.3153	90.216		11.02	0.52	4.18991	151.868		11.02	35.0045	10.557	7.365		11.02	10.174	10.347	77.28		11.02	0.112	0.1905	85.8714
11.31	10.3676	0.47455	105.44		11.31	19.672	17.731	87.356		11.31	1.23	3.59049	143.083		11.31	39.9767	8.0151	5.155		11.31	6.991	10.795	78.071		11.31	0.246	0.0009	100.65
11.6	9.7107	0.58476	93.514		11.6	24.228	13.3631	103.347		11.6	1.605	4.15856	148.362		11.6	39.4478	8.4833	3.088		11.6	16.121	7.765	67.86		11.6	0.035	0.0376	96.0483
11.89	9.6404	0.61368	86.931		11.89	43.328	16.6679	92.323		11.89	2.296	2.46002	153.584		11.89	24.4867	8.4364	1.553		11.89	7.985	8.117	67.158		11.89	4.79	0.6131	98.2701
12.18	13.982	0.39056	83.652		12.18	28.016	12.9148	77.401		12.18	4.392	2.86696	152.571		12.18	8.4504	10.4784	1.02		12.18	2.541	8.026	54.373		12.18	4.268	0.6964	75.787
12.47	11.0481	0.52238	85.062		12.47	34.047	18.2477	67.77		12.47	1.076	4.99171	145.854		12.47	10.8083	13.6548	0.991		12.47	12.335	3.325	41.572		12.47	1.765	1.0556	63.6788
12.76	12.383	0.54393	85.406		12.76	42.612	20.2662	67.573		12.76	1.819	4.39439	145.073		12.76	14.1041	10.4632	1.039		12.76	5.423	2.964	35.926		12.76	0.099	2.2446	49.543
13.05	7.7983	0.25589	101.052		13.05	64.992	12.4802	42.066		13.05	1.967	4.95879	147.028		13.05	16.9931	8.6591	1.711		13.05	0.681	2.056	48.734		13.05	2.022	0.9746	51.173
13.34	8.8739	0.93161	110.999		13.34	111.987	9.894	26.149		13.34	1.796	4.69365	151.535		13.34	18.8086	9.3866	0.493		13.34	0.097	4.989	45.676		13.34	3.338	0.1077	44.2451
13.63	8.5159	0.11084	108.281		13.63	132.883	20.3481	14.423		13.63	1.433	5.82887	155.965		13.63	9.5645	12.0718	0.995		13.63	0.428	3.033	44.901		13.63	3.221	0.7479	19.7026
13.92	11.5804	0.39685	135.344		13.92	59.753	16.3455	8.669		13.92	0.873	3.37214	154.077		13.92	11.0484	19.784	1.795		13.92	0.087	1.543	48.232		13.92	1.643	0.751	1.003
14.21	5.7012	0.3473	143.002		14.21	41.074	14.3849	4.25		14.21	1.518	5.15696	149.303		14.21	2.4315	20.5657	0.616		14.21	0	0.694	43.802		14.21	1.291	1.043	4.5182
14.5	3.0605	0.3137	135.482		14.5	33.162	22.303	2.575		14.5	2.9	3.93439	157.454		14.5	1.2848	23.1704	0.439		14.5	0.063	1.575	53.228		14.5	1.376	0.5782	10.7864
14.79	8.0857	0.37869	129.851		14.79	56.848	19.1988	2.819		14.79	1.52	5.31737	168.449		14.79	3.3206	23.3701	2.115		14.79	0.272	3.933	64.34		14.79	3.327	0.8579	54.9371
15.08	6.2951	0.24743	130.958		15.08	55.172	20.1546	7.964		15.08	1.079	3.79088	169.367		15.08	0.5904	44.0094	2.742		15.08	0	4.209	64.179		15.08	5.053	0.2892	64.7493
15.37	4.4973	0.47625	124.95		15.37	46.236	13.4362	4.827		15.37	1.239	4.97495	156.32		15.37	1.1095	50.3547	4.894		15.37	0.015	2.691	67.485		15.37	13.253	1.2817	64.3284
15.66	5.2873	0.31252	113.893		15.66	56.291	8.8658	2.347		15.66	1.469	3.91563	167.742		15.66	3.5999	40.5395	2.633		15.66	0.288	3.507	86.023		15.66	5.562	2.5253	61.428
15.95	7.8612	0.24811	90.939		15.95	38.528	9.9416	2.845		15.95	3.697	2.66696	161.403		15.95	0.754	23.5589	0.823		15.95	0.049	8.65	97.791		15.95	2.276	0.8065	58.1584
16.24	7.347	0.45406	88.965		16.24	20.788	8.6883	1.789		16.24	3.015	4.38701	167.909		16.24	0	9.0416	0.076		16.24	1.128	3.439	103.501		16.24	5.707	0.4699	59.1627
16.53	3.9308	1.14311	85.755		16.53	13.875	6.7186	1.785		16.53	2.841	4.30663	163.221		16.53	0	5.2599	0.133		16.53	0.126	0.904	104.279		16.53	4.262	0.3784	91.351
16.82	2.2559	0.95798	88.266		16.82	19.135	9.8759	2.104		16.82	4.278	4.84624	135.059		16.82	0	1.8391	0.004		16.82	0	1.642	65.139		16.82	1.096	1.1217	73.9561
17.11	2.1946	1.29636	92.247		17.11	6.73	9.9084	0.922		17.11	2.314	2.65017	108.399		17.11	0	1.1548	0.28		17.11	0	1.188	38.776		17.11	2.4	0.2128	68.2722

[truncated: 3 more sheets: Figure.4A 4C, Figure.4B 4D, Figure.4E]
