# Supplementary material for: Engineering HER2-targeted biparatopic antibodies to promote receptor internalization and restore antitumor efficacy
Source: Front Immunol. 2025 Nov 7;16:1711433. doi: 10.3389/fimmu.2025.1711433 (PMC12634555; doi:10.3389/fimmu.2025.1711433)
Supplement: Supplementary file 4 [file DataSheet2.zip]

Archive with 2 entries (2 files):
- HER2-A9B5-complex∩╝êAF3∩╝ë.pdb
- __MACOSX/._HER2-A9B5-complex∩╝êAF3∩╝ë.pdb
