# Supplementary material for: Engineering HER2-targeted biparatopic antibodies to promote receptor internalization and restore antitumor efficacy
Source: Front Immunol. 2025 Nov 7;16:1711433. doi: 10.3389/fimmu.2025.1711433 (PMC12634555; doi:10.3389/fimmu.2025.1711433)
Supplement: Supplementary file 4 [file DataSheet2.zip › HER2-A9B5-complex∩╝êAF3∩╝ë.pdb]

MODEL        1
ATOM      1  N   THR A   1       3.437  -7.726  11.830  1.00 74.41      A    N  
ATOM      2  CA  THR A   1       2.378  -6.885  11.210  1.00 82.11      A    C  
ATOM      3  C   THR A   1       2.145  -7.366   9.792  1.00 85.46      A    C  
ATOM      4  O   THR A   1       3.116  -7.536   9.070  1.00 80.83      A    O  
ATOM      5  CB  THR A   1       2.773  -5.401  11.193  1.00 75.64      A    C  
ATOM      6  CG2 THR A   1       1.624  -4.493  10.782  1.00 63.83      A    C  
ATOM      7  OG1 THR A   1       3.156  -5.037  12.493  1.00 66.90      A    O  
ATOM      8  N   GLN A   2       0.907  -7.607   9.406  1.00 87.46      A    N  
ATOM      9  CA  GLN A   2       0.574  -8.011   8.046  1.00 90.92      A    C  
ATOM     10  C   GLN A   2       0.496  -6.768   7.162  1.00 93.23      A    C  
ATOM     11  O   GLN A   2      -0.364  -5.908   7.366  1.00 91.98      A    O  
ATOM     12  CB  GLN A   2      -0.739  -8.814   8.060  1.00 86.66      A    C  
ATOM     13  CG  GLN A   2      -1.043  -9.447   6.696  1.00 74.25      A    C  
ATOM     14  CD  GLN A   2      -0.020 -10.519   6.290  1.00 65.80      A    C  
ATOM     15  NE2 GLN A   2       0.106 -10.803   5.016  1.00 55.37      A    N  
ATOM     16  OE1 GLN A   2       0.668 -11.094   7.107  1.00 58.36      A    O  
ATOM     17  N   VAL A   3       1.395  -6.676   6.189  1.00 92.86      A    N  
ATOM     18  CA  VAL A   3       1.471  -5.582   5.216  1.00 92.96      A    C  
ATOM     19  C   VAL A   3       0.923  -6.076   3.885  1.00 93.06      A    C  
ATOM     20  O   VAL A   3       1.235  -7.191   3.462  1.00 90.86      A    O  
ATOM     21  CB  VAL A   3       2.908  -5.046   5.071  1.00 91.43      A    C  
ATOM     22  CG1 VAL A   3       2.972  -3.857   4.117  1.00 85.71      A    C  
ATOM     23  CG2 VAL A   3       3.470  -4.590   6.425  1.00 86.24      A    C  
ATOM     24  N   CYS A   4       0.128  -5.254   3.223  1.00 93.18      A    N  
ATOM     25  CA  CYS A   4      -0.377  -5.497   1.889  1.00 93.72      A    C  
ATOM     26  C   CYS A   4      -0.126  -4.278   0.989  1.00 94.67      A    C  
ATOM     27  O   CYS A   4       0.164  -3.180   1.468  1.00 93.66      A    O  
ATOM     28  CB  CYS A   4      -1.870  -5.862   1.977  1.00 92.38      A    C  
ATOM     29  SG  CYS A   4      -2.929  -4.507   2.554  1.00 88.74      A    S  
ATOM     30  N   THR A   5      -0.227  -4.464  -0.318  1.00 93.07      A    N  
ATOM     31  CA  THR A   5      -0.155  -3.375  -1.290  1.00 92.25      A    C  
ATOM     32  C   THR A   5      -1.533  -2.743  -1.477  1.00 92.93      A    C  
ATOM     33  O   THR A   5      -2.552  -3.421  -1.382  1.00 87.82      A    O  
ATOM     34  CB  THR A   5       0.394  -3.868  -2.636  1.00 88.51      A    C  
ATOM     35  CG2 THR A   5       1.858  -4.300  -2.507  1.00 75.40      A    C  
ATOM     36  OG1 THR A   5      -0.341  -4.974  -3.089  1.00 77.42      A    O  
ATOM     37  N   GLY A   6      -1.557  -1.443  -1.735  1.00 93.95      A    N  
ATOM     38  CA  GLY A   6      -2.777  -0.758  -2.147  1.00 94.23      A    C  
ATOM     39  C   GLY A   6      -3.068  -0.921  -3.641  1.00 94.80      A    C  
ATOM     40  O   GLY A   6      -2.577  -1.839  -4.287  1.00 91.36      A    O  
ATOM     41  N   THR A   7      -3.859   0.009  -4.189  1.00 95.93      A    N  
ATOM     42  CA  THR A   7      -4.139   0.111  -5.621  1.00 96.10      A    C  
ATOM     43  C   THR A   7      -3.898   1.541  -6.128  1.00 96.02      A    C  
ATOM     44  O   THR A   7      -3.699   2.459  -5.331  1.00 94.68      A    O  
ATOM     45  CB  THR A   7      -5.574  -0.355  -5.947  1.00 95.53      A    C  
ATOM     46  CG2 THR A   7      -5.813  -1.802  -5.539  1.00 92.39      A    C  
ATOM     47  OG1 THR A   7      -6.539   0.425  -5.276  1.00 92.59      A    O  
ATOM     48  N   ASP A   8      -3.893   1.731  -7.444  1.00 94.50      A    N  
ATOM     49  CA  ASP A   8      -3.835   3.054  -8.082  1.00 93.87      A    C  
ATOM     50  C   ASP A   8      -4.797   3.106  -9.286  1.00 94.02      A    C  
ATOM     51  O   ASP A   8      -4.409   3.239 -10.450  1.00 90.60      A    O  
ATOM     52  CB  ASP A   8      -2.395   3.442  -8.443  1.00 91.44      A    C  
ATOM     53  CG  ASP A   8      -2.279   4.893  -8.965  1.00 85.19      A    C  
ATOM     54  OD1 ASP A   8      -3.157   5.734  -8.660  1.00 79.39      A    O  
ATOM     55  OD2 ASP A   8      -1.305   5.180  -9.686  1.00 77.88      A    O1-
ATOM     56  N   MET A   9      -6.078   2.940  -9.003  1.00 94.34      A    N  
ATOM     57  CA  MET A   9      -7.156   3.008  -9.994  1.00 93.24      A    C  
ATOM     58  C   MET A   9      -7.886   4.354  -9.943  1.00 93.66      A    C  
ATOM     59  O   MET A   9      -8.434   4.786 -10.953  1.00 91.05      A    O  
ATOM     60  CB  MET A   9      -8.143   1.854  -9.788  1.00 91.54      A    C  
ATOM     61  CG  MET A   9      -7.472   0.488  -9.984  1.00 86.85      A    C  
ATOM     62  SD  MET A   9      -8.583  -0.931  -9.821  1.00 78.51      A    S  
ATOM     63  CE  MET A   9      -8.978  -0.829  -8.060  1.00 65.83      A    C  
ATOM     64  N   LYS A  10      -7.866   5.024  -8.798  1.00 93.43      A    N  
ATOM     65  CA  LYS A  10      -8.617   6.250  -8.531  1.00 94.14      A    C  
ATOM     66  C   LYS A  10     -10.115   6.028  -8.810  1.00 94.30      A    C  
ATOM     67  O   LYS A  10     -10.705   5.088  -8.268  1.00 91.01      A    O  
ATOM     68  CB  LYS A  10      -7.978   7.435  -9.278  1.00 92.66      A    C  
ATOM     69  CG  LYS A  10      -6.499   7.624  -8.896  1.00 89.86      A    C  
ATOM     70  CD  LYS A  10      -5.836   8.729  -9.703  1.00 85.27      A    C  
ATOM     71  CE  LYS A  10      -4.367   8.756  -9.303  1.00 78.91      A    C  
ATOM     72  NZ  LYS A  10      -3.559   9.692 -10.135  1.00 67.78      A    N1+
ATOM     73  N   LEU A  11     -10.718   6.844  -9.643  1.00 94.37      A    N  
ATOM     74  CA  LEU A  11     -12.131   6.744 -10.021  1.00 93.88      A    C  
ATOM     75  C   LEU A  11     -12.365   5.944 -11.316  1.00 93.13      A    C  
ATOM     76  O   LEU A  11     -13.467   5.971 -11.863  1.00 89.54      A    O  
ATOM     77  CB  LEU A  11     -12.739   8.156 -10.108  1.00 93.08      A    C  
ATOM     78  CG  LEU A  11     -12.696   8.964  -8.802  1.00 93.20      A    C  
ATOM     79  CD1 LEU A  11     -13.300  10.344  -9.048  1.00 90.27      A    C  
ATOM     80  CD2 LEU A  11     -13.478   8.289  -7.684  1.00 90.22      A    C  
ATOM     81  N   ARG A  12     -11.344   5.246 -11.841  1.00 94.28      A    N  
ATOM     82  CA  ARG A  12     -11.513   4.405 -13.032  1.00 93.01      A    C  
ATOM     83  C   ARG A  12     -12.449   3.238 -12.721  1.00 93.29      A    C  
ATOM     84  O   ARG A  12     -12.400   2.665 -11.627  1.00 92.24      A    O  
ATOM     85  CB  ARG A  12     -10.159   3.924 -13.566  1.00 91.68      A    C  
ATOM     86  CG  ARG A  12      -9.351   5.076 -14.183  1.00 84.55      A    C  
ATOM     87  CD  ARG A  12      -7.974   4.620 -14.689  1.00 81.30      A    C  
ATOM     88  NE  ARG A  12      -7.026   4.427 -13.575  1.00 71.81      A    N  
ATOM     89  CZ  ARG A  12      -5.764   4.039 -13.662  1.00 64.55      A    C  
ATOM     90  NH1 ARG A  12      -5.209   3.717 -14.798  1.00 58.22      A    N1+
ATOM     91  NH2 ARG A  12      -5.014   3.984 -12.595  1.00 57.05      A    N  
ATOM     92  N   LEU A  13     -13.250   2.863 -13.704  1.00 91.88      A    N  
ATOM     93  CA  LEU A  13     -14.067   1.658 -13.618  1.00 91.23      A    C  
ATOM     94  C   LEU A  13     -13.159   0.429 -13.477  1.00 90.82      A    C  
ATOM     95  O   LEU A  13     -12.078   0.389 -14.073  1.00 88.94      A    O  
ATOM     96  CB  LEU A  13     -14.966   1.536 -14.860  1.00 89.56      A    C  
ATOM     97  CG  LEU A  13     -16.122   2.545 -14.893  1.00 85.13      A    C  
ATOM     98  CD1 LEU A  13     -16.787   2.540 -16.272  1.00 80.09      A    C  
ATOM     99  CD2 LEU A  13     -17.198   2.214 -13.855  1.00 79.86      A    C  
ATOM    100  N   PRO A  14     -13.582  -0.595 -12.708  1.00 91.56      A    N  
ATOM    101  CA  PRO A  14     -12.860  -1.851 -12.604  1.00 90.85      A    C  
ATOM    102  C   PRO A  14     -12.671  -2.496 -13.979  1.00 90.84      A    C  
ATOM    103  O   PRO A  14     -13.601  -2.533 -14.777  1.00 88.37      A    O  
ATOM    104  CB  PRO A  14     -13.698  -2.741 -11.682  1.00 89.17      A    C  
ATOM    105  CG  PRO A  14     -14.526  -1.751 -10.870  1.00 87.87      A    C  
ATOM    106  CD  PRO A  14     -14.763  -0.615 -11.850  1.00 90.33      A    C  
ATOM    107  N   ALA A  15     -11.488  -3.055 -14.226  1.00 86.58      A    N  
ATOM    108  CA  ALA A  15     -11.218  -3.790 -15.458  1.00 84.64      A    C  
ATOM    109  C   ALA A  15     -12.113  -5.034 -15.597  1.00 86.92      A    C  
ATOM    110  O   ALA A  15     -12.566  -5.363 -16.695  1.00 82.92      A    O  
ATOM    111  CB  ALA A  15      -9.737  -4.168 -15.471  1.00 80.35      A    C  
ATOM    112  N   SER A  16     -12.386  -5.703 -14.478  1.00 88.07      A    N  
ATOM    113  CA  SER A  16     -13.322  -6.817 -14.371  1.00 90.03      A    C  
ATOM    114  C   SER A  16     -14.317  -6.534 -13.243  1.00 91.42      A    C  
ATOM    115  O   SER A  16     -14.011  -6.800 -12.080  1.00 90.79      A    O  
ATOM    116  CB  SER A  16     -12.557  -8.118 -14.133  1.00 88.93      A    C  
ATOM    117  OG  SER A  16     -13.468  -9.185 -13.973  1.00 86.19      A    O  
ATOM    118  N   PRO A  17     -15.506  -5.993 -13.561  1.00 89.58      A    N  
ATOM    119  CA  PRO A  17     -16.544  -5.766 -12.565  1.00 89.63      A    C  
ATOM    120  C   PRO A  17     -16.946  -7.036 -11.812  1.00 90.98      A    C  
ATOM    121  O   PRO A  17     -17.203  -6.988 -10.612  1.00 89.78      A    O  
ATOM    122  CB  PRO A  17     -17.729  -5.182 -13.345  1.00 87.89      A    C  
ATOM    123  CG  PRO A  17     -17.077  -4.536 -14.558  1.00 84.92      A    C  
ATOM    124  CD  PRO A  17     -15.900  -5.462 -14.856  1.00 88.05      A    C  
ATOM    125  N   GLU A  18     -16.932  -8.187 -12.492  1.00 90.44      A    N  
ATOM    126  CA  GLU A  18     -17.328  -9.480 -11.944  1.00 90.38      A    C  
ATOM    127  C   GLU A  18     -16.366  -9.975 -10.858  1.00 91.35      A    C  
ATOM    128  O   GLU A  18     -16.789 -10.576  -9.876  1.00 89.58      A    O  
ATOM    129  CB  GLU A  18     -17.406 -10.540 -13.065  1.00 88.83      A    C  
ATOM    130  CG  GLU A  18     -18.311 -10.171 -14.253  1.00 80.89      A    C  
ATOM    131  CD  GLU A  18     -17.622  -9.347 -15.348  1.00 75.16      A    C  
ATOM    132  OE1 GLU A  18     -18.243  -9.168 -16.414  1.00 66.47      A    O  
ATOM    133  OE2 GLU A  18     -16.468  -8.890 -15.146  1.00 68.91      A    O1-
ATOM    134  N   THR A  19     -15.077  -9.702 -11.007  1.00 92.03      A    N  
ATOM    135  CA  THR A  19     -14.032 -10.137 -10.062  1.00 92.35      A    C  
ATOM    136  C   THR A  19     -13.561  -9.026  -9.132  1.00 93.63      A    C  
ATOM    137  O   THR A  19     -12.675  -9.252  -8.300  1.00 92.58      A    O  
ATOM    138  CB  THR A  19     -12.837 -10.774 -10.788  1.00 91.35      A    C  
ATOM    139  CG2 THR A  19     -13.258 -11.941 -11.675  1.00 85.09      A    C  
ATOM    140  OG1 THR A  19     -12.188  -9.823 -11.601  1.00 86.44      A    O  
ATOM    141  N   HIS A  20     -14.132  -7.824  -9.220  1.00 93.88      A    N  
ATOM    142  CA  HIS A  20     -13.662  -6.661  -8.473  1.00 94.44      A    C  
ATOM    143  C   HIS A  20     -13.702  -6.858  -6.951  1.00 95.23      A    C  
ATOM    144  O   HIS A  20     -12.732  -6.542  -6.256  1.00 94.83      A    O  
ATOM    145  CB  HIS A  20     -14.503  -5.441  -8.881  1.00 93.52      A    C  
ATOM    146  CG  HIS A  20     -14.064  -4.173  -8.196  1.00 93.47      A    C  
ATOM    147  CD2 HIS A  20     -14.822  -3.369  -7.385  1.00 87.59      A    C  
ATOM    148  ND1 HIS A  20     -12.798  -3.607  -8.261  1.00 87.71      A    N  
ATOM    149  CE1 HIS A  20     -12.811  -2.497  -7.522  1.00 88.08      A    C  
ATOM    150  NE2 HIS A  20     -14.023  -2.323  -6.978  1.00 88.89      A    N  
ATOM    151  N   LEU A  21     -14.777  -7.447  -6.433  1.00 94.58      A    N  
ATOM    152  CA  LEU A  21     -14.884  -7.730  -5.002  1.00 95.33      A    C  
ATOM    153  C   LEU A  21     -13.874  -8.802  -4.554  1.00 95.67      A    C  
ATOM    154  O   LEU A  21     -13.323  -8.700  -3.458  1.00 95.00      A    O  
ATOM    155  CB  LEU A  21     -16.324  -8.130  -4.671  1.00 94.75      A    C  
ATOM    156  CG  LEU A  21     -16.564  -8.422  -3.179  1.00 93.76      A    C  
ATOM    157  CD1 LEU A  21     -16.278  -7.212  -2.288  1.00 91.08      A    C  
ATOM    158  CD2 LEU A  21     -18.022  -8.835  -2.961  1.00 90.88      A    C  
ATOM    159  N   ASP A  22     -13.626  -9.811  -5.391  1.00 95.20      A    N  
ATOM    160  CA  ASP A  22     -12.650 -10.863  -5.093  1.00 95.15      A    C  
ATOM    161  C   ASP A  22     -11.222 -10.328  -5.128  1.00 95.65      A    C  
ATOM    162  O   ASP A  22     -10.441 -10.656  -4.241  1.00 95.01      A    O  
ATOM    163  CB  ASP A  22     -12.844 -12.051  -6.045  1.00 93.88      A    C  
ATOM    164  CG  ASP A  22     -14.140 -12.821  -5.784  1.00 85.22      A    C  
ATOM    165  OD1 ASP A  22     -14.689 -12.735  -4.654  1.00 79.04      A    O  
ATOM    166  OD2 ASP A  22     -14.569 -13.539  -6.708  1.00 77.41      A    O1-
ATOM    167  N   MET A  23     -10.918  -9.415  -6.049  1.00 95.58      A    N  
ATOM    168  CA  MET A  23      -9.651  -8.673  -6.060  1.00 95.44      A    C  
ATOM    169  C   MET A  23      -9.416  -7.972  -4.717  1.00 95.92      A    C  
ATOM    170  O   MET A  23      -8.381  -8.172  -4.087  1.00 95.82      A    O  
ATOM    171  CB  MET A  23      -9.662  -7.649  -7.206  1.00 94.77      A    C  
ATOM    172  CG  MET A  23      -8.393  -6.798  -7.242  1.00 91.38      A    C  
ATOM    173  SD  MET A  23      -8.561  -5.183  -8.040  1.00 88.03      A    S  
ATOM    174  CE  MET A  23      -9.573  -4.324  -6.828  1.00 78.18      A    C  
ATOM    175  N   LEU A  24     -10.389  -7.200  -4.249  1.00 96.12      A    N  
ATOM    176  CA  LEU A  24     -10.275  -6.494  -2.973  1.00 96.44      A    C  
ATOM    177  C   LEU A  24     -10.113  -7.466  -1.802  1.00 96.83      A    C  
ATOM    178  O   LEU A  24      -9.315  -7.223  -0.891  1.00 96.55      A    O  
ATOM    179  CB  LEU A  24     -11.511  -5.604  -2.749  1.00 96.45      A    C  
ATOM    180  CG  LEU A  24     -11.673  -4.431  -3.736  1.00 95.65      A    C  
ATOM    181  CD1 LEU A  24     -12.983  -3.711  -3.421  1.00 93.72      A    C  
ATOM    182  CD2 LEU A  24     -10.537  -3.424  -3.645  1.00 93.01      A    C  
ATOM    183  N   ARG A  25     -10.834  -8.599  -1.833  1.00 96.44      A    N  
ATOM    184  CA  ARG A  25     -10.724  -9.627  -0.794  1.00 96.44      A    C  
ATOM    185  C   ARG A  25      -9.319 -10.223  -0.751  1.00 96.31      A    C  
ATOM    186  O   ARG A  25      -8.753 -10.282   0.330  1.00 95.57      A    O  
ATOM    187  CB  ARG A  25     -11.803 -10.706  -1.003  1.00 95.80      A    C  
ATOM    188  CG  ARG A  25     -11.909 -11.622   0.224  1.00 87.74      A    C  
ATOM    189  CD  ARG A  25     -12.916 -12.764   0.015  1.00 86.04      A    C  
ATOM    190  NE  ARG A  25     -14.280 -12.270  -0.310  1.00 76.08      A    N  
ATOM    191  CZ  ARG A  25     -15.002 -12.618  -1.368  1.00 68.90      A    C  
ATOM    192  NH1 ARG A  25     -14.632 -13.577  -2.146  1.00 61.08      A    N1+
ATOM    193  NH2 ARG A  25     -16.081 -11.979  -1.681  1.00 60.62      A    N  
ATOM    194  N   HIS A  26      -8.764 -10.601  -1.895  1.00 95.96      A    N  
ATOM    195  CA  HIS A  26      -7.401 -11.138  -1.953  1.00 95.58      A    C  
ATOM    196  C   HIS A  26      -6.348 -10.129  -1.492  1.00 95.61      A    C  
ATOM    197  O   HIS A  26      -5.470 -10.482  -0.709  1.00 94.79      A    O  
ATOM    198  CB  HIS A  26      -7.103 -11.630  -3.378  1.00 95.26      A    C  
ATOM    199  CG  HIS A  26      -7.711 -12.977  -3.655  1.00 93.37      A    C  
ATOM    200  CD2 HIS A  26      -8.712 -13.292  -4.539  1.00 82.13      A    C  
ATOM    201  ND1 HIS A  26      -7.353 -14.155  -3.026  1.00 81.38      A    N  
ATOM    202  CE1 HIS A  26      -8.113 -15.145  -3.522  1.00 85.01      A    C  
ATOM    203  NE2 HIS A  26      -8.955 -14.650  -4.446  1.00 86.14      A    N  
ATOM    204  N   LEU A  27      -6.472  -8.865  -1.894  1.00 96.04      A    N  
ATOM    205  CA  LEU A  27      -5.517  -7.822  -1.496  1.00 95.86      A    C  
ATOM    206  C   LEU A  27      -5.559  -7.512   0.005  1.00 96.23      A    C  
ATOM    207  O   LEU A  27      -4.513  -7.286   0.596  1.00 95.17      A    O  
ATOM    208  CB  LEU A  27      -5.798  -6.542  -2.302  1.00 95.18      A    C  
ATOM    209  CG  LEU A  27      -5.418  -6.614  -3.797  1.00 92.83      A    C  
ATOM    210  CD1 LEU A  27      -5.779  -5.288  -4.459  1.00 89.69      A    C  
ATOM    211  CD2 LEU A  27      -3.924  -6.868  -4.017  1.00 89.60      A    C  
ATOM    212  N   TYR A  28      -6.733  -7.503   0.621  1.00 96.52      A    N  
ATOM    213  CA  TYR A  28      -6.917  -6.953   1.964  1.00 96.92      A    C  
ATOM    214  C   TYR A  28      -7.300  -7.974   3.049  1.00 96.40      A    C  
ATOM    215  O   TYR A  28      -7.363  -7.602   4.220  1.00 94.96      A    O  
ATOM    216  CB  TYR A  28      -7.911  -5.789   1.904  1.00 97.08      A    C  
ATOM    217  CG  TYR A  28      -7.531  -4.684   0.939  1.00 97.54      A    C  
ATOM    218  CD1 TYR A  28      -6.266  -4.065   1.001  1.00 96.41      A    C  
ATOM    219  CD2 TYR A  28      -8.447  -4.261  -0.049  1.00 96.41      A    C  
ATOM    220  CE1 TYR A  28      -5.911  -3.059   0.103  1.00 95.98      A    C  
ATOM    221  CE2 TYR A  28      -8.103  -3.250  -0.959  1.00 95.91      A    C  
ATOM    222  CZ  TYR A  28      -6.829  -2.653  -0.882  1.00 96.66      A    C  
ATOM    223  OH  TYR A  28      -6.479  -1.671  -1.778  1.00 95.59      A    O  
ATOM    224  N   GLN A  29      -7.507  -9.246   2.714  1.00 95.85      A    N  
ATOM    225  CA  GLN A  29      -7.780 -10.275   3.713  1.00 95.11      A    C  
ATOM    226  C   GLN A  29      -6.628 -10.368   4.723  1.00 94.84      A    C  
ATOM    227  O   GLN A  29      -5.494 -10.682   4.364  1.00 92.43      A    O  
ATOM    228  CB  GLN A  29      -8.017 -11.624   3.017  1.00 93.89      A    C  
ATOM    229  CG  GLN A  29      -8.431 -12.748   3.983  1.00 89.14      A    C  
ATOM    230  CD  GLN A  29      -9.794 -12.504   4.636  1.00 84.31      A    C  
ATOM    231  NE2 GLN A  29      -9.910 -12.682   5.934  1.00 71.83      A    N  
ATOM    232  OE1 GLN A  29     -10.770 -12.155   4.000  1.00 75.98      A    O  
ATOM    233  N   GLY A  30      -6.914 -10.097   5.993  1.00 94.32      A    N  
ATOM    234  CA  GLY A  30      -5.918 -10.115   7.064  1.00 93.96      A    C  
ATOM    235  C   GLY A  30      -4.904  -8.958   7.026  1.00 94.87      A    C  
ATOM    236  O   GLY A  30      -3.951  -8.955   7.803  1.00 92.04      A    O  
ATOM    237  N   CYS A  31      -5.092  -7.989   6.133  1.00 95.15      A    N  
ATOM    238  CA  CYS A  31      -4.207  -6.837   6.040  1.00 96.16      A    C  
ATOM    239  C   CYS A  31      -4.383  -5.898   7.242  1.00 96.83      A    C  
ATOM    240  O   CYS A  31      -5.498  -5.546   7.613  1.00 96.00      A    O  
ATOM    241  CB  CYS A  31      -4.464  -6.100   4.724  1.00 95.36      A    C  
ATOM    242  SG  CYS A  31      -3.303  -4.720   4.499  1.00 94.69      A    S  
ATOM    243  N   GLN A  32      -3.261  -5.448   7.807  1.00 96.16      A    N  
ATOM    244  CA  GLN A  32      -3.235  -4.461   8.889  1.00 96.39      A    C  
ATOM    245  C   GLN A  32      -2.679  -3.109   8.427  1.00 96.84      A    C  
ATOM    246  O   GLN A  32      -3.108  -2.064   8.910  1.00 96.24      A    O  
ATOM    247  CB  GLN A  32      -2.401  -5.000  10.057  1.00 95.46      A    C  
ATOM    248  CG  GLN A  32      -3.000  -6.280  10.660  1.00 93.16      A    C  
ATOM    249  CD  GLN A  32      -2.188  -6.760  11.863  1.00 91.22      A    C  
ATOM    250  NE2 GLN A  32      -2.831  -7.027  12.972  1.00 79.03      A    N  
ATOM    251  OE1 GLN A  32      -0.977  -6.893  11.831  1.00 82.45      A    O  
ATOM    252  N   VAL A  33      -1.716  -3.125   7.496  1.00 96.34      A    N  
ATOM    253  CA  VAL A  33      -1.068  -1.925   6.947  1.00 96.20      A    C  
ATOM    254  C   VAL A  33      -1.137  -1.968   5.427  1.00 96.34      A    C  
ATOM    255  O   VAL A  33      -0.522  -2.827   4.804  1.00 95.26      A    O  
ATOM    256  CB  VAL A  33       0.392  -1.797   7.423  1.00 95.47      A    C  
ATOM    257  CG1 VAL A  33       1.057  -0.547   6.845  1.00 93.19      A    C  
ATOM    258  CG2 VAL A  33       0.481  -1.717   8.951  1.00 93.53      A    C  
ATOM    259  N   VAL A  34      -1.841  -1.010   4.841  1.00 96.38      A    N  
ATOM    260  CA  VAL A  34      -1.874  -0.814   3.390  1.00 96.89      A    C  
ATOM    261  C   VAL A  34      -0.700   0.085   2.997  1.00 96.68      A    C  
ATOM    262  O   VAL A  34      -0.702   1.288   3.278  1.00 96.05      A    O  
ATOM    263  CB  VAL A  34      -3.213  -0.226   2.911  1.00 97.05      A    C  
ATOM    264  CG1 VAL A  34      -3.252  -0.155   1.390  1.00 95.81      A    C  
ATOM    265  CG2 VAL A  34      -4.405  -1.079   3.377  1.00 95.67      A    C  
ATOM    266  N   GLN A  35       0.291  -0.501   2.340  1.00 95.34      A    N  
ATOM    267  CA  GLN A  35       1.432   0.214   1.786  1.00 94.04      A    C  
ATOM    268  C   GLN A  35       1.082   0.756   0.390  1.00 93.86      A    C  
ATOM    269  O   GLN A  35       1.431   0.182  -0.629  1.00 91.52      A    O  
ATOM    270  CB  GLN A  35       2.666  -0.697   1.811  1.00 91.97      A    C  
ATOM    271  CG  GLN A  35       3.936   0.121   1.545  1.00 82.79      A    C  
ATOM    272  CD  GLN A  35       5.208  -0.721   1.654  1.00 78.31      A    C  
ATOM    273  NE2 GLN A  35       6.364  -0.100   1.587  1.00 68.11      A    N  
ATOM    274  OE1 GLN A  35       5.180  -1.921   1.803  1.00 71.12      A    O  
ATOM    275  N   GLY A  36       0.353   1.847   0.371  1.00 94.48      A    N  
ATOM    276  CA  GLY A  36      -0.203   2.450  -0.830  1.00 94.95      A    C  
ATOM    277  C   GLY A  36      -1.558   3.083  -0.527  1.00 96.85      A    C  
ATOM    278  O   GLY A  36      -1.802   3.529   0.602  1.00 96.27      A    O  
ATOM    279  N   ASN A  37      -2.440   3.117  -1.507  1.00 96.92      A    N  
ATOM    280  CA  ASN A  37      -3.762   3.716  -1.398  1.00 97.37      A    C  
ATOM    281  C   ASN A  37      -4.835   2.643  -1.187  1.00 97.45      A    C  
ATOM    282  O   ASN A  37      -4.848   1.643  -1.896  1.00 96.55      A    O  
ATOM    283  CB  ASN A  37      -4.056   4.552  -2.648  1.00 97.04      A    C  
ATOM    284  CG  ASN A  37      -2.930   5.515  -2.990  1.00 96.78      A    C  
ATOM    285  ND2 ASN A  37      -2.517   5.547  -4.237  1.00 89.72      A    N  
ATOM    286  OD1 ASN A  37      -2.397   6.226  -2.138  1.00 90.64      A    O  
ATOM    287  N   LEU A  38      -5.742   2.881  -0.256  1.00 97.98      A    N  
ATOM    288  CA  LEU A  38      -6.930   2.059  -0.081  1.00 98.28      A    C  
ATOM    289  C   LEU A  38      -8.085   2.661  -0.888  1.00 98.30      A    C  
ATOM    290  O   LEU A  38      -8.680   3.661  -0.487  1.00 97.96      A    O  
ATOM    291  CB  LEU A  38      -7.253   1.954   1.420  1.00 98.17      A    C  
ATOM    292  CG  LEU A  38      -8.528   1.138   1.721  1.00 97.86      A    C  
ATOM    293  CD1 LEU A  38      -8.401  -0.317   1.267  1.00 96.58      A    C  
ATOM    294  CD2 LEU A  38      -8.785   1.136   3.227  1.00 96.36      A    C  
ATOM    295  N   GLU A  39      -8.398   2.032  -2.012  1.00 98.22      A    N  
ATOM    296  CA  GLU A  39      -9.446   2.470  -2.929  1.00 97.82      A    C  
ATOM    297  C   GLU A  39     -10.622   1.486  -2.898  1.00 97.51      A    C  
ATOM    298  O   GLU A  39     -10.517   0.346  -3.352  1.00 96.40      A    O  
ATOM    299  CB  GLU A  39      -8.875   2.618  -4.344  1.00 97.33      A    C  
ATOM    300  CG  GLU A  39      -7.777   3.682  -4.430  1.00 96.60      A    C  
ATOM    301  CD  GLU A  39      -7.160   3.796  -5.827  1.00 96.94      A    C  
ATOM    302  OE1 GLU A  39      -6.761   4.908  -6.226  1.00 92.89      A    O  
ATOM    303  OE2 GLU A  39      -7.066   2.763  -6.536  1.00 93.71      A    O1-
ATOM    304  N   LEU A  40     -11.738   1.920  -2.354  1.00 97.74      A    N  
ATOM    305  CA  LEU A  40     -12.970   1.152  -2.248  1.00 97.52      A    C  
ATOM    306  C   LEU A  40     -14.020   1.814  -3.139  1.00 97.11      A    C  
ATOM    307  O   LEU A  40     -14.663   2.791  -2.743  1.00 95.63      A    O  
ATOM    308  CB  LEU A  40     -13.423   1.078  -0.780  1.00 97.38      A    C  
ATOM    309  CG  LEU A  40     -12.382   0.464   0.173  1.00 96.84      A    C  
ATOM    310  CD1 LEU A  40     -12.898   0.551   1.602  1.00 95.17      A    C  
ATOM    311  CD2 LEU A  40     -12.090  -1.004  -0.153  1.00 94.99      A    C  
ATOM    312  N   THR A  41     -14.166   1.298  -4.353  1.00 96.69      A    N  
ATOM    313  CA  THR A  41     -15.000   1.923  -5.384  1.00 96.03      A    C  
ATOM    314  C   THR A  41     -15.923   0.909  -6.051  1.00 95.45      A    C  
ATOM    315  O   THR A  41     -15.626  -0.286  -6.082  1.00 93.65      A    O  
ATOM    316  CB  THR A  41     -14.145   2.644  -6.434  1.00 95.10      A    C  
ATOM    317  CG2 THR A  41     -13.232   3.704  -5.820  1.00 89.55      A    C  
ATOM    318  OG1 THR A  41     -13.329   1.743  -7.141  1.00 90.11      A    O  
ATOM    319  N   TYR A  42     -17.041   1.371  -6.560  1.00 94.48      A    N  
ATOM    320  CA  TYR A  42     -17.982   0.579  -7.367  1.00 93.54      A    C  
ATOM    321  C   TYR A  42     -18.502  -0.703  -6.693  1.00 93.18      A    C  
ATOM    322  O   TYR A  42     -18.774  -1.707  -7.351  1.00 91.25      A    O  
ATOM    323  CB  TYR A  42     -17.378   0.329  -8.755  1.00 92.88      A    C  
ATOM    324  CG  TYR A  42     -16.951   1.601  -9.457  1.00 92.75      A    C  
ATOM    325  CD1 TYR A  42     -17.917   2.448 -10.021  1.00 90.11      A    C  
ATOM    326  CD2 TYR A  42     -15.592   1.967  -9.511  1.00 91.05      A    C  
ATOM    327  CE1 TYR A  42     -17.542   3.643 -10.649  1.00 89.88      A    C  
ATOM    328  CE2 TYR A  42     -15.206   3.165 -10.132  1.00 89.73      A    C  
ATOM    329  CZ  TYR A  42     -16.185   4.005 -10.705  1.00 91.26      A    C  
ATOM    330  OH  TYR A  42     -15.823   5.181 -11.313  1.00 89.48      A    O  
ATOM    331  N   LEU A  43     -18.664  -0.692  -5.365  1.00 93.78      A    N  
ATOM    332  CA  LEU A  43     -19.124  -1.845  -4.605  1.00 93.84      A    C  
ATOM    333  C   LEU A  43     -20.660  -1.902  -4.567  1.00 93.35      A    C  
ATOM    334  O   LEU A  43     -21.306  -0.912  -4.211  1.00 92.08      A    O  
ATOM    335  CB  LEU A  43     -18.521  -1.813  -3.198  1.00 94.16      A    C  
ATOM    336  CG  LEU A  43     -16.992  -1.976  -3.199  1.00 94.32      A    C  
ATOM    337  CD1 LEU A  43     -16.444  -1.658  -1.812  1.00 92.35      A    C  
ATOM    338  CD2 LEU A  43     -16.568  -3.399  -3.573  1.00 92.13      A    C  
ATOM    339  N   PRO A  44     -21.261  -3.068  -4.879  1.00 91.88      A    N  
ATOM    340  CA  PRO A  44     -22.708  -3.232  -4.861  1.00 91.10      A    C  
ATOM    341  C   PRO A  44     -23.262  -3.262  -3.430  1.00 91.73      A    C  
ATOM    342  O   PRO A  44     -22.550  -3.565  -2.469  1.00 90.99      A    O  
ATOM    343  CB  PRO A  44     -22.971  -4.544  -5.613  1.00 89.51      A    C  
ATOM    344  CG  PRO A  44     -21.716  -5.366  -5.318  1.00 88.67      A    C  
ATOM    345  CD  PRO A  44     -20.610  -4.311  -5.287  1.00 90.76      A    C  
ATOM    346  N   THR A  45     -24.570  -3.043  -3.292  1.00 90.68      A    N  
ATOM    347  CA  THR A  45     -25.253  -2.981  -1.984  1.00 90.17      A    C  
ATOM    348  C   THR A  45     -25.016  -4.193  -1.089  1.00 90.01      A    C  
ATOM    349  O   THR A  45     -24.923  -4.053   0.132  1.00 86.81      A    O  
ATOM    350  CB  THR A  45     -26.768  -2.836  -2.203  1.00 87.44      A    C  
ATOM    351  CG2 THR A  45     -27.533  -2.451  -0.940  1.00 75.29      A    C  
ATOM    352  OG1 THR A  45     -27.041  -1.835  -3.151  1.00 76.00      A    O  
ATOM    353  N   ASN A  46     -24.905  -5.389  -1.682  1.00 89.31      A    N  
ATOM    354  CA  ASN A  46     -24.797  -6.655  -0.953  1.00 88.97      A    C  
ATOM    355  C   ASN A  46     -23.342  -7.123  -0.739  1.00 89.97      A    C  
ATOM    356  O   ASN A  46     -23.132  -8.241  -0.287  1.00 86.64      A    O  
ATOM    357  CB  ASN A  46     -25.641  -7.725  -1.674  1.00 85.37      A    C  
ATOM    358  CG  ASN A  46     -27.121  -7.383  -1.726  1.00 77.81      A    C  
ATOM    359  ND2 ASN A  46     -27.861  -8.019  -2.604  1.00 67.69      A    N  
ATOM    360  OD1 ASN A  46     -27.645  -6.558  -0.998  1.00 65.83      A    O  
ATOM    361  N   ALA A  47     -22.352  -6.299  -1.058  1.00 91.06      A    N  
ATOM    362  CA  ALA A  47     -20.954  -6.660  -0.863  1.00 92.34      A    C  
ATOM    363  C   ALA A  47     -20.627  -6.851   0.625  1.00 93.26      A    C  
ATOM    364  O   ALA A  47     -20.854  -5.968   1.451  1.00 91.71      A    O  
ATOM    365  CB  ALA A  47     -20.068  -5.600  -1.509  1.00 91.56      A    C  
ATOM    366  N   SER A  48     -20.056  -8.019   0.964  1.00 93.15      A    N  
ATOM    367  CA  SER A  48     -19.504  -8.270   2.293  1.00 93.33      A    C  
ATOM    368  C   SER A  48     -18.060  -7.787   2.345  1.00 94.52      A    C  
ATOM    369  O   SER A  48     -17.202  -8.315   1.637  1.00 92.97      A    O  
ATOM    370  CB  SER A  48     -19.585  -9.756   2.639  1.00 90.55      A    C  
ATOM    371  OG  SER A  48     -19.086  -9.958   3.949  1.00 78.54      A    O  
ATOM    372  N   LEU A  49     -17.788  -6.812   3.204  1.00 94.88      A    N  
ATOM    373  CA  LEU A  49     -16.492  -6.148   3.319  1.00 96.18      A    C  
ATOM    374  C   LEU A  49     -15.777  -6.462   4.644  1.00 96.51      A    C  
ATOM    375  O   LEU A  49     -14.881  -5.729   5.045  1.00 95.11      A    O  
ATOM    376  CB  LEU A  49     -16.667  -4.636   3.102  1.00 95.63      A    C  
ATOM    377  CG  LEU A  49     -17.272  -4.229   1.745  1.00 95.39      A    C  
ATOM    378  CD1 LEU A  49     -17.350  -2.702   1.672  1.00 92.91      A    C  
ATOM    379  CD2 LEU A  49     -16.445  -4.730   0.561  1.00 92.39      A    C  
ATOM    380  N   SER A  50     -16.153  -7.553   5.319  1.00 96.21      A    N  
ATOM    381  CA  SER A  50     -15.571  -7.921   6.621  1.00 95.88      A    C  
ATOM    382  C   SER A  50     -14.052  -8.117   6.595  1.00 96.24      A    C  
ATOM    383  O   SER A  50     -13.402  -7.935   7.617  1.00 94.32      A    O  
ATOM    384  CB  SER A  50     -16.233  -9.203   7.136  1.00 94.37      A    C  
ATOM    385  OG  SER A  50     -16.117 -10.245   6.183  1.00 84.95      A    O  
ATOM    386  N   PHE A  51     -13.482  -8.408   5.422  1.00 96.18      A    N  
ATOM    387  CA  PHE A  51     -12.038  -8.545   5.232  1.00 96.18      A    C  
ATOM    388  C   PHE A  51     -11.248  -7.239   5.439  1.00 96.73      A    C  
ATOM    389  O   PHE A  51     -10.034  -7.289   5.559  1.00 95.86      A    O  
ATOM    390  CB  PHE A  51     -11.778  -9.143   3.845  1.00 95.39      A    C  
ATOM    391  CG  PHE A  51     -12.295  -8.319   2.686  1.00 96.37      A    C  
ATOM    392  CD1 PHE A  51     -13.515  -8.632   2.064  1.00 95.08      A    C  
ATOM    393  CD2 PHE A  51     -11.542  -7.243   2.199  1.00 95.24      A    C  
ATOM    394  CE1 PHE A  51     -13.971  -7.891   0.969  1.00 94.13      A    C  
ATOM    395  CE2 PHE A  51     -11.997  -6.483   1.113  1.00 94.03      A    C  
ATOM    396  CZ  PHE A  51     -13.209  -6.813   0.493  1.00 95.01      A    C  
ATOM    397  N   LEU A  52     -11.906  -6.088   5.527  1.00 96.85      A    N  
ATOM    398  CA  LEU A  52     -11.271  -4.793   5.792  1.00 97.12      A    C  
ATOM    399  C   LEU A  52     -11.082  -4.502   7.291  1.00 97.02      A    C  
ATOM    400  O   LEU A  52     -10.409  -3.540   7.655  1.00 95.98      A    O  
ATOM    401  CB  LEU A  52     -12.106  -3.675   5.143  1.00 97.02      A    C  
ATOM    402  CG  LEU A  52     -12.302  -3.787   3.617  1.00 96.95      A    C  
ATOM    403  CD1 LEU A  52     -13.247  -2.685   3.153  1.00 95.83      A    C  
ATOM    404  CD2 LEU A  52     -10.982  -3.651   2.862  1.00 95.35      A    C  
ATOM    405  N   GLN A  53     -11.687  -5.304   8.163  1.00 96.83      A    N  
ATOM    406  CA  GLN A  53     -11.828  -4.964   9.584  1.00 96.08      A    C  
ATOM    407  C   GLN A  53     -10.507  -4.881  10.353  1.00 96.18      A    C  
ATOM    408  O   GLN A  53     -10.466  -4.259  11.415  1.00 94.47      A    O  
ATOM    409  CB  GLN A  53     -12.784  -5.976  10.237  1.00 93.69      A    C  
ATOM    410  CG  GLN A  53     -12.127  -7.354  10.454  1.00 82.11      A    C  
ATOM    411  CD  GLN A  53     -13.103  -8.439  10.901  1.00 76.91      A    C  
ATOM    412  NE2 GLN A  53     -12.650  -9.671  10.943  1.00 63.85      A    N  
ATOM    413  OE1 GLN A  53     -14.259  -8.202  11.221  1.00 67.83      A    O  
ATOM    414  N   ASP A  54      -9.447  -5.504   9.841  1.00 96.19      A    N  
ATOM    415  CA  ASP A  54      -8.137  -5.554  10.509  1.00 95.96      A    C  
ATOM    416  C   ASP A  54      -7.201  -4.411  10.093  1.00 96.59      A    C  
ATOM    417  O   ASP A  54      -6.153  -4.222  10.712  1.00 94.96      A    O  
ATOM    418  CB  ASP A  54      -7.499  -6.931  10.294  1.00 94.57      A    C  
ATOM    419  CG  ASP A  54      -8.316  -8.048  10.966  1.00 91.83      A    C  
ATOM    420  OD1 ASP A  54      -8.727  -7.844  12.130  1.00 84.84      A    O  
ATOM    421  OD2 ASP A  54      -8.541  -9.084  10.312  1.00 83.68      A    O1-
ATOM    422  N   ILE A  55      -7.578  -3.611   9.084  1.00 96.70      A    N  
ATOM    423  CA  ILE A  55      -6.777  -2.489   8.602  1.00 97.37      A    C  
ATOM    424  C   ILE A  55      -6.676  -1.409   9.690  1.00 97.23      A    C  
ATOM    425  O   ILE A  55      -7.674  -0.824  10.112  1.00 96.74      A    O  
ATOM    426  CB  ILE A  55      -7.320  -1.929   7.270  1.00 97.61      A    C  
ATOM    427  CG1 ILE A  55      -7.264  -3.017   6.173  1.00 96.94      A    C  
ATOM    428  CG2 ILE A  55      -6.515  -0.686   6.837  1.00 96.97      A    C  
ATOM    429  CD1 ILE A  55      -7.895  -2.604   4.833  1.00 96.12      A    C  
ATOM    430  N   GLN A  56      -5.441  -1.123  10.098  1.00 97.36      A    N  
ATOM    431  CA  GLN A  56      -5.109  -0.129  11.121  1.00 97.04      A    C  
ATOM    432  C   GLN A  56      -4.421   1.107  10.545  1.00 97.38      A    C  
ATOM    433  O   GLN A  56      -4.504   2.190  11.123  1.00 96.66      A    O  
ATOM    434  CB  GLN A  56      -4.214  -0.766  12.194  1.00 95.57      A    C  
ATOM    435  CG  GLN A  56      -4.867  -1.985  12.854  1.00 91.19      A    C  
ATOM    436  CD  GLN A  56      -4.022  -2.585  13.978  1.00 88.40      A    C  
ATOM    437  NE2 GLN A  56      -4.305  -3.806  14.367  1.00 75.63      A    N  
ATOM    438  OE1 GLN A  56      -3.128  -1.978  14.538  1.00 79.56      A    O  
ATOM    439  N   GLU A  57      -3.720   0.939   9.418  1.00 97.50      A    N  
ATOM    440  CA  GLU A  57      -2.914   1.988   8.808  1.00 97.68      A    C  
ATOM    441  C   GLU A  57      -3.060   1.964   7.282  1.00 97.92      A    C  
ATOM    442  O   GLU A  57      -2.999   0.916   6.651  1.00 97.46      A    O  
ATOM    443  CB  GLU A  57      -1.448   1.831   9.256  1.00 96.85      A    C  
ATOM    444  CG  GLU A  57      -0.495   2.805   8.571  1.00 95.25      A    C  
ATOM    445  CD  GLU A  57       0.937   2.788   9.140  1.00 95.05      A    C  
ATOM    446  OE1 GLU A  57       1.872   3.115   8.383  1.00 90.03      A    O  
ATOM    447  OE2 GLU A  57       1.118   2.569  10.346  1.00 91.25      A    O1-
ATOM    448  N   VAL A  58      -3.181   3.158   6.693  1.00 97.35      A    N  
ATOM    449  CA  VAL A  58      -3.041   3.369   5.255  1.00 97.80      A    C  
ATOM    450  C   VAL A  58      -1.928   4.386   5.035  1.00 97.73      A    C  
ATOM    451  O   VAL A  58      -1.977   5.494   5.575  1.00 97.24      A    O  
ATOM    452  CB  VAL A  58      -4.361   3.818   4.607  1.00 97.90      A    C  
ATOM    453  CG1 VAL A  58      -4.187   4.119   3.118  1.00 96.49      A    C  
ATOM    454  CG2 VAL A  58      -5.437   2.730   4.744  1.00 96.03      A    C  
ATOM    455  N   GLN A  59      -0.905   4.019   4.260  1.00 96.82      A    N  
ATOM    456  CA  GLN A  59       0.240   4.901   4.034  1.00 96.41      A    C  
ATOM    457  C   GLN A  59      -0.061   6.006   3.003  1.00 96.78      A    C  
ATOM    458  O   GLN A  59       0.371   7.140   3.202  1.00 96.20      A    O  
ATOM    459  CB  GLN A  59       1.473   4.089   3.625  1.00 95.47      A    C  
ATOM    460  CG  GLN A  59       1.963   3.217   4.797  1.00 91.45      A    C  
ATOM    461  CD  GLN A  59       3.317   2.545   4.544  1.00 86.32      A    C  
ATOM    462  NE2 GLN A  59       3.844   1.873   5.544  1.00 75.07      A    N  
ATOM    463  OE1 GLN A  59       3.909   2.622   3.486  1.00 78.17      A    O  
ATOM    464  N   GLY A  60      -0.801   5.686   1.955  1.00 96.32      A    N  
ATOM    465  CA  GLY A  60      -1.257   6.656   0.962  1.00 96.77      A    C  
ATOM    466  C   GLY A  60      -2.510   7.416   1.409  1.00 97.51      A    C  
ATOM    467  O   GLY A  60      -2.533   8.016   2.487  1.00 96.99      A    O  
ATOM    468  N   TYR A  61      -3.552   7.381   0.588  1.00 97.87      A    N  
ATOM    469  CA  TYR A  61      -4.880   7.938   0.864  1.00 98.12      A    C  
ATOM    470  C   TYR A  61      -5.948   6.844   0.958  1.00 98.43      A    C  
ATOM    471  O   TYR A  61      -5.754   5.712   0.498  1.00 98.16      A    O  
ATOM    472  CB  TYR A  61      -5.239   8.998  -0.190  1.00 97.84      A    C  
ATOM    473  CG  TYR A  61      -5.383   8.475  -1.603  1.00 97.96      A    C  
ATOM    474  CD1 TYR A  61      -4.348   8.670  -2.545  1.00 96.40      A    C  
ATOM    475  CD2 TYR A  61      -6.556   7.808  -2.021  1.00 95.92      A    C  
ATOM    476  CE1 TYR A  61      -4.458   8.199  -3.849  1.00 95.62      A    C  
ATOM    477  CE2 TYR A  61      -6.675   7.315  -3.339  1.00 95.06      A    C  
ATOM    478  CZ  TYR A  61      -5.621   7.512  -4.244  1.00 96.52      A    C  
ATOM    479  OH  TYR A  61      -5.718   7.026  -5.518  1.00 95.30      A    O  
ATOM    480  N   VAL A  62      -7.092   7.205   1.509  1.00 98.37      A    N  
ATOM    481  CA  VAL A  62      -8.315   6.395   1.515  1.00 98.48      A    C  
ATOM    482  C   VAL A  62      -9.338   7.035   0.576  1.00 98.46      A    C  
ATOM    483  O   VAL A  62      -9.729   8.179   0.783  1.00 97.94      A    O  
ATOM    484  CB  VAL A  62      -8.891   6.244   2.934  1.00 98.29      A    C  
ATOM    485  CG1 VAL A  62     -10.137   5.363   2.939  1.00 97.17      A    C  
ATOM    486  CG2 VAL A  62      -7.876   5.624   3.886  1.00 97.02      A    C  
ATOM    487  N   LEU A  63      -9.791   6.283  -0.425  1.00 98.31      A    N  
ATOM    488  CA  LEU A  63     -10.858   6.668  -1.335  1.00 98.22      A    C  
ATOM    489  C   LEU A  63     -12.053   5.721  -1.149  1.00 98.24      A    C  
ATOM    490  O   LEU A  63     -11.916   4.513  -1.302  1.00 97.66      A    O  
ATOM    491  CB  LEU A  63     -10.324   6.660  -2.776  1.00 97.86      A    C  
ATOM    492  CG  LEU A  63     -11.371   6.990  -3.850  1.00 97.37      A    C  
ATOM    493  CD1 LEU A  63     -11.900   8.422  -3.732  1.00 94.91      A    C  
ATOM    494  CD2 LEU A  63     -10.748   6.826  -5.241  1.00 94.79      A    C  
ATOM    495  N   ILE A  64     -13.216   6.274  -0.856  1.00 98.09      A    N  
ATOM    496  CA  ILE A  64     -14.487   5.553  -0.789  1.00 97.71      A    C  
ATOM    497  C   ILE A  64     -15.446   6.257  -1.750  1.00 97.14      A    C  
ATOM    498  O   ILE A  64     -15.966   7.325  -1.421  1.00 95.77      A    O  
ATOM    499  CB  ILE A  64     -15.033   5.507   0.657  1.00 97.75      A    C  
ATOM    500  CG1 ILE A  64     -14.006   4.890   1.644  1.00 97.13      A    C  
ATOM    501  CG2 ILE A  64     -16.352   4.720   0.688  1.00 97.11      A    C  
ATOM    502  CD1 ILE A  64     -14.424   4.963   3.121  1.00 95.16      A    C  
ATOM    503  N   ALA A  65     -15.638   5.709  -2.939  1.00 96.42      A    N  
ATOM    504  CA  ALA A  65     -16.363   6.407  -3.990  1.00 96.15      A    C  
ATOM    505  C   ALA A  65     -17.236   5.490  -4.843  1.00 95.49      A    C  
ATOM    506  O   ALA A  65     -16.906   4.334  -5.085  1.00 93.92      A    O  
ATOM    507  CB  ALA A  65     -15.363   7.187  -4.856  1.00 95.69      A    C  
ATOM    508  N   HIS A  66     -18.355   6.013  -5.311  1.00 94.42      A    N  
ATOM    509  CA  HIS A  66     -19.286   5.326  -6.205  1.00 93.64      A    C  
ATOM    510  C   HIS A  66     -19.815   3.987  -5.673  1.00 93.27      A    C  
ATOM    511  O   HIS A  66     -20.085   3.061  -6.431  1.00 91.30      A    O  
ATOM    512  CB  HIS A  66     -18.680   5.231  -7.613  1.00 92.77      A    C  
ATOM    513  CG  HIS A  66     -18.408   6.575  -8.231  1.00 92.09      A    C  
ATOM    514  CD2 HIS A  66     -17.184   7.170  -8.426  1.00 82.66      A    C  
ATOM    515  ND1 HIS A  66     -19.364   7.439  -8.724  1.00 82.40      A    N  
ATOM    516  CE1 HIS A  66     -18.728   8.528  -9.195  1.00 84.35      A    C  
ATOM    517  NE2 HIS A  66     -17.409   8.395  -9.034  1.00 85.55      A    N  
ATOM    518  N   ASN A  67     -19.973   3.859  -4.362  1.00 93.40      A    N  
ATOM    519  CA  ASN A  67     -20.445   2.633  -3.736  1.00 93.61      A    C  
ATOM    520  C   ASN A  67     -21.950   2.679  -3.488  1.00 92.89      A    C  
ATOM    521  O   ASN A  67     -22.501   3.682  -3.044  1.00 90.51      A    O  
ATOM    522  CB  ASN A  67     -19.675   2.375  -2.431  1.00 93.82      A    C  
ATOM    523  CG  ASN A  67     -18.191   2.206  -2.680  1.00 94.80      A    C  
ATOM    524  ND2 ASN A  67     -17.384   3.126  -2.210  1.00 89.34      A    N  
ATOM    525  OD1 ASN A  67     -17.760   1.255  -3.302  1.00 89.55      A    O  
ATOM    526  N   GLN A  68     -22.599   1.526  -3.666  1.00 92.69      A    N  
ATOM    527  CA  GLN A  68     -23.970   1.279  -3.215  1.00 91.60      A    C  
ATOM    528  C   GLN A  68     -24.012   0.575  -1.850  1.00 91.68      A    C  
ATOM    529  O   GLN A  68     -25.058   0.508  -1.205  1.00 89.65      A    O  
ATOM    530  CB  GLN A  68     -24.714   0.471  -4.284  1.00 90.25      A    C  
ATOM    531  CG  GLN A  68     -24.871   1.245  -5.615  1.00 86.90      A    C  
ATOM    532  CD  GLN A  68     -25.703   2.520  -5.455  1.00 81.69      A    C  
ATOM    533  NE2 GLN A  68     -25.394   3.563  -6.193  1.00 68.44      A    N  
ATOM    534  OE1 GLN A  68     -26.614   2.585  -4.646  1.00 71.70      A    O  
ATOM    535  N   VAL A  69     -22.884   0.064  -1.362  1.00 92.61      A    N  
ATOM    536  CA  VAL A  69     -22.766  -0.558  -0.040  1.00 93.23      A    C  
ATOM    537  C   VAL A  69     -23.087   0.449   1.059  1.00 93.37      A    C  
ATOM    538  O   VAL A  69     -22.743   1.627   0.977  1.00 92.31      A    O  
ATOM    539  CB  VAL A  69     -21.384  -1.216   0.135  1.00 92.23      A    C  
ATOM    540  CG1 VAL A  69     -20.240  -0.202   0.272  1.00 86.49      A    C  
ATOM    541  CG2 VAL A  69     -21.364  -2.152   1.345  1.00 86.24      A    C  
ATOM    542  N   ARG A  70     -23.778  -0.027   2.112  1.00 93.21      A    N  
ATOM    543  CA  ARG A  70     -24.255   0.842   3.199  1.00 92.68      A    C  
ATOM    544  C   ARG A  70     -23.221   1.107   4.290  1.00 92.88      A    C  
ATOM    545  O   ARG A  70     -23.378   2.048   5.059  1.00 90.62      A    O  
ATOM    546  CB  ARG A  70     -25.512   0.244   3.828  1.00 90.42      A    C  
ATOM    547  CG  ARG A  70     -26.660   0.194   2.812  1.00 83.87      A    C  
ATOM    548  CD  ARG A  70     -27.926  -0.305   3.485  1.00 79.43      A    C  
ATOM    549  NE  ARG A  70     -28.990  -0.387   2.501  1.00 70.31      A    N  
ATOM    550  CZ  ARG A  70     -30.254  -0.713   2.690  1.00 63.03      A    C  
ATOM    551  NH1 ARG A  70     -30.735  -0.990   3.873  1.00 58.05      A    N1+
ATOM    552  NH2 ARG A  70     -31.040  -0.766   1.661  1.00 55.22      A    N  
ATOM    553  N   GLN A  71     -22.227   0.241   4.389  1.00 93.78      A    N  
ATOM    554  CA  GLN A  71     -21.228   0.254   5.449  1.00 93.86      A    C  
ATOM    555  C   GLN A  71     -19.884  -0.192   4.893  1.00 94.92      A    C  
ATOM    556  O   GLN A  71     -19.811  -1.169   4.154  1.00 93.46      A    O  
ATOM    557  CB  GLN A  71     -21.706  -0.676   6.577  1.00 90.95      A    C  
ATOM    558  CG  GLN A  71     -20.768  -0.689   7.789  1.00 77.99      A    C  
ATOM    559  CD  GLN A  71     -21.268  -1.603   8.909  1.00 75.43      A    C  
ATOM    560  NE2 GLN A  71     -20.612  -1.622  10.038  1.00 62.92      A    N  
ATOM    561  OE1 GLN A  71     -22.242  -2.314   8.783  1.00 66.70      A    O  
ATOM    562  N   VAL A  72     -18.831   0.493   5.314  1.00 94.79      A    N  
ATOM    563  CA  VAL A  72     -17.446   0.106   5.059  1.00 95.51      A    C  
ATOM    564  C   VAL A  72     -16.780  -0.129   6.421  1.00 95.88      A    C  
ATOM    565  O   VAL A  72     -16.621   0.825   7.179  1.00 94.52      A    O  
ATOM    566  CB  VAL A  72     -16.721   1.181   4.231  1.00 94.70      A    C  
ATOM    567  CG1 VAL A  72     -15.239   0.871   4.096  1.00 90.14      A    C  
ATOM    568  CG2 VAL A  72     -17.312   1.258   2.814  1.00 90.23      A    C  
ATOM    569  N   PRO A  73     -16.411  -1.374   6.779  1.00 95.92      A    N  
ATOM    570  CA  PRO A  73     -15.988  -1.708   8.130  1.00 95.61      A    C  
ATOM    571  C   PRO A  73     -14.501  -1.413   8.383  1.00 96.19      A    C  
ATOM    572  O   PRO A  73     -13.696  -2.321   8.575  1.00 94.56      A    O  
ATOM    573  CB  PRO A  73     -16.371  -3.185   8.291  1.00 94.01      A    C  
ATOM    574  CG  PRO A  73     -16.142  -3.742   6.895  1.00 92.57      A    C  
ATOM    575  CD  PRO A  73     -16.590  -2.588   5.991  1.00 95.04      A    C  
ATOM    576  N   LEU A  74     -14.140  -0.145   8.438  1.00 96.38      A    N  
ATOM    577  CA  LEU A  74     -12.788   0.331   8.750  1.00 97.06      A    C  
ATOM    578  C   LEU A  74     -12.662   0.788  10.214  1.00 96.87      A    C  
ATOM    579  O   LEU A  74     -12.031   1.802  10.527  1.00 95.65      A    O  
ATOM    580  CB  LEU A  74     -12.375   1.420   7.752  1.00 97.17      A    C  
ATOM    581  CG  LEU A  74     -12.206   0.940   6.298  1.00 97.01      A    C  
ATOM    582  CD1 LEU A  74     -11.925   2.149   5.393  1.00 95.82      A    C  
ATOM    583  CD2 LEU A  74     -11.049  -0.044   6.147  1.00 95.65      A    C  
ATOM    584  N   GLN A  75     -13.262   0.058  11.150  1.00 96.41      A    N  
ATOM    585  CA  GLN A  75     -13.349   0.480  12.556  1.00 95.40      A    C  
ATOM    586  C   GLN A  75     -11.994   0.500  13.270  1.00 95.78      A    C  
ATOM    587  O   GLN A  75     -11.876   1.151  14.308  1.00 93.80      A    O  
ATOM    588  CB  GLN A  75     -14.303  -0.425  13.342  1.00 92.95      A    C  
ATOM    589  CG  GLN A  75     -15.747  -0.474  12.816  1.00 84.77      A    C  
ATOM    590  CD  GLN A  75     -15.985  -1.584  11.797  1.00 79.67      A    C  
ATOM    591  NE2 GLN A  75     -17.218  -1.869  11.472  1.00 67.53      A    N  
ATOM    592  OE1 GLN A  75     -15.066  -2.212  11.301  1.00 71.48      A    O  
ATOM    593  N   ARG A  76     -10.971  -0.200  12.754  1.00 95.91      A    N  
ATOM    594  CA  ARG A  76      -9.618  -0.234  13.334  1.00 96.21      A    C  
ATOM    595  C   ARG A  76      -8.647   0.755  12.689  1.00 96.65      A    C  
ATOM    596  O   ARG A  76      -7.561   0.954  13.222  1.00 95.69      A    O  
ATOM    597  CB  ARG A  76      -9.057  -1.656  13.311  1.00 95.33      A    C  
ATOM    598  CG  ARG A  76      -9.853  -2.616  14.222  1.00 91.53      A    C  
ATOM    599  CD  ARG A  76      -9.147  -3.966  14.288  1.00 86.14      A    C  
ATOM    600  NE  ARG A  76      -9.885  -4.947  15.112  1.00 75.44      A    N  
ATOM    601  CZ  ARG A  76      -9.566  -6.223  15.242  1.00 66.32      A    C  
ATOM    602  NH1 ARG A  76      -8.500  -6.727  14.701  1.00 59.85      A    N1+
ATOM    603  NH2 ARG A  76     -10.343  -7.032  15.903  1.00 58.12      A    N  
ATOM    604  N   LEU A  77      -9.028   1.401  11.586  1.00 96.75      A    N  
ATOM    605  CA  LEU A  77      -8.187   2.380  10.903  1.00 97.55      A    C  
ATOM    606  C   LEU A  77      -7.951   3.589  11.812  1.00 97.56      A    C  
ATOM    607  O   LEU A  77      -8.863   4.359  12.085  1.00 97.10      A    O  
ATOM    608  CB  LEU A  77      -8.838   2.784   9.571  1.00 97.84      A    C  
ATOM    609  CG  LEU A  77      -8.029   3.841   8.788  1.00 97.77      A    C  
ATOM    610  CD1 LEU A  77      -6.642   3.327   8.380  1.00 97.07      A    C  
ATOM    611  CD2 LEU A  77      -8.780   4.233   7.519  1.00 96.86      A    C  
ATOM    612  N   ARG A  78      -6.700   3.762  12.255  1.00 97.20      A    N  
ATOM    613  CA  ARG A  78      -6.307   4.825  13.189  1.00 96.76      A    C  
ATOM    614  C   ARG A  78      -5.454   5.927  12.574  1.00 97.48      A    C  
ATOM    615  O   ARG A  78      -5.454   7.039  13.091  1.00 96.49      A    O  
ATOM    616  CB  ARG A  78      -5.634   4.206  14.422  1.00 94.20      A    C  
ATOM    617  CG  ARG A  78      -4.370   3.393  14.107  1.00 83.56      A    C  
ATOM    618  CD  ARG A  78      -3.754   2.745  15.352  1.00 81.43      A    C  
ATOM    619  NE  ARG A  78      -4.698   1.793  15.992  1.00 72.45      A    N  
ATOM    620  CZ  ARG A  78      -4.445   1.034  17.045  1.00 64.27      A    C  
ATOM    621  NH1 ARG A  78      -3.283   1.049  17.628  1.00 57.01      A    N1+
ATOM    622  NH2 ARG A  78      -5.345   0.243  17.540  1.00 56.58      A    N  
ATOM    623  N   ILE A  79      -4.734   5.643  11.480  1.00 97.72      A    N  
ATOM    624  CA  ILE A  79      -3.826   6.599  10.851  1.00 98.06      A    C  
ATOM    625  C   ILE A  79      -3.877   6.506   9.323  1.00 98.25      A    C  
ATOM    626  O   ILE A  79      -3.831   5.423   8.745  1.00 97.85      A    O  
ATOM    627  CB  ILE A  79      -2.397   6.458  11.421  1.00 97.61      A    C  
ATOM    628  CG1 ILE A  79      -1.465   7.541  10.827  1.00 96.17      A    C  
ATOM    629  CG2 ILE A  79      -1.816   5.045  11.217  1.00 95.78      A    C  
ATOM    630  CD1 ILE A  79      -0.108   7.646  11.546  1.00 94.22      A    C  
ATOM    631  N   VAL A  80      -3.907   7.665   8.675  1.00 97.90      A    N  
ATOM    632  CA  VAL A  80      -3.675   7.822   7.236  1.00 98.12      A    C  
ATOM    633  C   VAL A  80      -2.471   8.747   7.066  1.00 97.94      A    C  
ATOM    634  O   VAL A  80      -2.485   9.886   7.531  1.00 97.29      A    O  
ATOM    635  CB  VAL A  80      -4.907   8.376   6.503  1.00 98.14      A    C  
ATOM    636  CG1 VAL A  80      -4.668   8.414   4.998  1.00 96.92      A    C  
ATOM    637  CG2 VAL A  80      -6.154   7.516   6.766  1.00 96.72      A    C  
ATOM    638  N   ARG A  81      -1.396   8.260   6.422  1.00 97.68      A    N  
ATOM    639  CA  ARG A  81      -0.128   9.004   6.345  1.00 97.21      A    C  
ATOM    640  C   ARG A  81      -0.110  10.051   5.236  1.00 97.07      A    C  
ATOM    641  O   ARG A  81       0.577  11.063   5.383  1.00 95.58      A    O  
ATOM    642  CB  ARG A  81       1.060   8.037   6.205  1.00 96.87      A    C  
ATOM    643  CG  ARG A  81       1.211   7.150   7.451  1.00 95.41      A    C  
ATOM    644  CD  ARG A  81       2.517   6.356   7.383  1.00 94.18      A    C  
ATOM    645  NE  ARG A  81       2.671   5.502   8.571  1.00 92.07      A    N  
ATOM    646  CZ  ARG A  81       3.236   5.774   9.738  1.00 94.07      A    C  
ATOM    647  NH1 ARG A  81       3.860   6.892   9.980  1.00 84.66      A    N1+
ATOM    648  NH2 ARG A  81       3.163   4.894  10.686  1.00 88.60      A    N  
ATOM    649  N   GLY A  82      -0.838   9.837   4.153  1.00 96.35      A    N  
ATOM    650  CA  GLY A  82      -0.878  10.756   3.017  1.00 96.21      A    C  
ATOM    651  C   GLY A  82       0.457  10.854   2.263  1.00 96.16      A    C  
ATOM    652  O   GLY A  82       0.827  11.943   1.816  1.00 94.30      A    O  
ATOM    653  N   THR A  83       1.203   9.750   2.139  1.00 96.20      A    N  
ATOM    654  CA  THR A  83       2.396   9.705   1.270  1.00 94.81      A    C  
ATOM    655  C   THR A  83       2.032   9.936  -0.193  1.00 94.61      A    C  
ATOM    656  O   THR A  83       2.814  10.532  -0.935  1.00 92.46      A    O  
ATOM    657  CB  THR A  83       3.132   8.364   1.375  1.00 93.74      A    C  
ATOM    658  CG2 THR A  83       3.721   8.136   2.773  1.00 83.70      A    C  
ATOM    659  OG1 THR A  83       2.263   7.300   1.085  1.00 86.29      A    O  
ATOM    660  N   GLN A  84       0.830   9.534  -0.573  1.00 94.77      A    N  
ATOM    661  CA  GLN A  84       0.148   9.920  -1.794  1.00 94.67      A    C  
ATOM    662  C   GLN A  84      -1.191  10.553  -1.408  1.00 96.12      A    C  
ATOM    663  O   GLN A  84      -1.741  10.232  -0.355  1.00 95.31      A    O  
ATOM    664  CB  GLN A  84      -0.061   8.708  -2.709  1.00 92.64      A    C  
ATOM    665  CG  GLN A  84       1.267   8.030  -3.107  1.00 85.89      A    C  
ATOM    666  CD  GLN A  84       1.047   6.812  -4.000  1.00 81.44      A    C  
ATOM    667  NE2 GLN A  84       2.018   5.949  -4.122  1.00 67.13      A    N  
ATOM    668  OE1 GLN A  84       0.006   6.613  -4.591  1.00 72.26      A    O  
ATOM    669  N   LEU A  85      -1.678  11.467  -2.236  1.00 94.58      A    N  
ATOM    670  CA  LEU A  85      -2.923  12.185  -1.989  1.00 95.17      A    C  
ATOM    671  C   LEU A  85      -3.853  12.045  -3.195  1.00 95.28      A    C  
ATOM    672  O   LEU A  85      -3.412  12.081  -4.342  1.00 94.26      A    O  
ATOM    673  CB  LEU A  85      -2.622  13.654  -1.663  1.00 94.46      A    C  
ATOM    674  CG  LEU A  85      -1.817  13.877  -0.367  1.00 95.04      A    C  
ATOM    675  CD1 LEU A  85      -1.513  15.369  -0.200  1.00 91.91      A    C  
ATOM    676  CD2 LEU A  85      -2.558  13.403   0.878  1.00 91.85      A    C  
ATOM    677  N   PHE A  86      -5.141  11.906  -2.933  1.00 95.27      A    N  
ATOM    678  CA  PHE A  86      -6.159  11.970  -3.968  1.00 95.34      A    C  
ATOM    679  C   PHE A  86      -6.306  13.421  -4.452  1.00 94.97      A    C  
ATOM    680  O   PHE A  86      -6.350  14.337  -3.630  1.00 93.76      A    O  
ATOM    681  CB  PHE A  86      -7.472  11.402  -3.420  1.00 95.61      A    C  
ATOM    682  CG  PHE A  86      -8.565  11.369  -4.452  1.00 96.54      A    C  
ATOM    683  CD1 PHE A  86      -9.600  12.326  -4.423  1.00 93.46      A    C  
ATOM    684  CD2 PHE A  86      -8.547  10.408  -5.473  1.00 93.55      A    C  
ATOM    685  CE1 PHE A  86     -10.591  12.321  -5.404  1.00 93.15      A    C  
ATOM    686  CE2 PHE A  86      -9.541  10.399  -6.457  1.00 92.94      A    C  
ATOM    687  CZ  PHE A  86     -10.566  11.357  -6.428  1.00 95.43      A    C  
ATOM    688  N   GLU A  87      -6.314  13.611  -5.762  1.00 93.02      A    N  
ATOM    689  CA  GLU A  87      -6.293  14.943  -6.399  1.00 92.07      A    C  
ATOM    690  C   GLU A  87      -5.182  15.861  -5.848  1.00 91.73      A    C  
ATOM    691  O   GLU A  87      -5.376  17.063  -5.690  1.00 87.99      A    O  
ATOM    692  CB  GLU A  87      -7.683  15.600  -6.341  1.00 90.92      A    C  
ATOM    693  CG  GLU A  87      -8.758  14.809  -7.087  1.00 87.92      A    C  
ATOM    694  CD  GLU A  87     -10.156  15.466  -7.004  1.00 84.82      A    C  
ATOM    695  OE1 GLU A  87     -11.076  14.932  -7.665  1.00 75.99      A    O  
ATOM    696  OE2 GLU A  87     -10.320  16.477  -6.275  1.00 78.47      A    O1-
ATOM    697  N   ASP A  88      -4.043  15.268  -5.483  1.00 90.72      A    N  
ATOM    698  CA  ASP A  88      -2.884  15.933  -4.877  1.00 89.96      A    C  
ATOM    699  C   ASP A  88      -3.150  16.687  -3.557  1.00 90.72      A    C  
ATOM    700  O   ASP A  88      -2.256  17.346  -3.022  1.00 87.25      A    O  
ATOM    701  CB  ASP A  88      -2.148  16.782  -5.924  1.00 88.48      A    C  
ATOM    702  CG  ASP A  88      -1.655  15.943  -7.108  1.00 84.59      A    C  
ATOM    703  OD1 ASP A  88      -1.106  14.849  -6.847  1.00 77.71      A    O  
ATOM    704  OD2 ASP A  88      -1.803  16.417  -8.253  1.00 76.81      A    O1-
ATOM    705  N   ASN A  89      -4.342  16.548  -2.981  1.00 90.86      A    N  
ATOM    706  CA  ASN A  89      -4.785  17.339  -1.832  1.00 91.46      A    C  
ATOM    707  C   ASN A  89      -5.389  16.525  -0.681  1.00 92.51      A    C  
ATOM    708  O   ASN A  89      -5.308  16.962   0.462  1.00 89.78      A    O  
ATOM    709  CB  ASN A  89      -5.774  18.398  -2.329  1.00 88.82      A    C  
ATOM    710  CG  ASN A  89      -5.076  19.507  -3.079  1.00 85.85      A    C  
ATOM    711  ND2 ASN A  89      -5.266  19.605  -4.368  1.00 74.09      A    N  
ATOM    712  OD1 ASN A  89      -4.345  20.299  -2.510  1.00 75.87      A    O  
ATOM    713  N   TYR A  90      -5.997  15.372  -0.935  1.00 93.88      A    N  
ATOM    714  CA  TYR A  90      -6.829  14.704   0.053  1.00 94.91      A    C  
ATOM    715  C   TYR A  90      -6.261  13.365   0.515  1.00 95.73      A    C  
ATOM    716  O   TYR A  90      -5.958  12.492  -0.287  1.00 95.00      A    O  
ATOM    717  CB  TYR A  90      -8.254  14.567  -0.479  1.00 94.68      A    C  
ATOM    718  CG  TYR A  90      -8.866  15.889  -0.905  1.00 95.14      A    C  
ATOM    719  CD1 TYR A  90      -9.224  16.854   0.051  1.00 90.45      A    C  
ATOM    720  CD2 TYR A  90      -9.022  16.182  -2.275  1.00 90.84      A    C  
ATOM    721  CE1 TYR A  90      -9.746  18.102  -0.345  1.00 88.91      A    C  
ATOM    722  CE2 TYR A  90      -9.538  17.418  -2.683  1.00 88.73      A    C  
ATOM    723  CZ  TYR A  90      -9.891  18.378  -1.715  1.00 92.13      A    C  
ATOM    724  OH  TYR A  90     -10.385  19.588  -2.109  1.00 90.73      A    O  
ATOM    725  N   ALA A  91      -6.171  13.182   1.830  1.00 96.67      A    N  
ATOM    726  CA  ALA A  91      -5.850  11.898   2.463  1.00 97.28      A    C  
ATOM    727  C   ALA A  91      -7.086  11.010   2.664  1.00 97.80      A    C  
ATOM    728  O   ALA A  91      -6.961   9.796   2.756  1.00 97.51      A    O  
ATOM    729  CB  ALA A  91      -5.182  12.182   3.809  1.00 96.64      A    C  
ATOM    730  N   LEU A  92      -8.265  11.612   2.753  1.00 97.83      A    N  
ATOM    731  CA  LEU A  92      -9.544  10.912   2.836  1.00 98.02      A    C  
ATOM    732  C   LEU A  92     -10.519  11.560   1.857  1.00 97.91      A    C  
ATOM    733  O   LEU A  92     -10.842  12.742   2.002  1.00 97.07      A    O  
ATOM    734  CB  LEU A  92     -10.056  10.948   4.285  1.00 97.97      A    C  
ATOM    735  CG  LEU A  92     -11.457  10.333   4.485  1.00 97.76      A    C  
ATOM    736  CD1 LEU A  92     -11.480   8.838   4.177  1.00 95.95      A    C  
ATOM    737  CD2 LEU A  92     -11.904  10.530   5.931  1.00 95.60      A    C  
ATOM    738  N   ALA A  93     -11.012  10.784   0.896  1.00 97.86      A    N  
ATOM    739  CA  ALA A  93     -12.025  11.208  -0.053  1.00 97.75      A    C  
ATOM    740  C   ALA A  93     -13.215  10.249  -0.008  1.00 97.88      A    C  
ATOM    741  O   ALA A  93     -13.062   9.038  -0.179  1.00 97.15      A    O  
ATOM    742  CB  ALA A  93     -11.395  11.323  -1.439  1.00 97.28      A    C  
ATOM    743  N   VAL A  94     -14.412  10.782   0.226  1.00 97.43      A    N  
ATOM    744  CA  VAL A  94     -15.668  10.030   0.298  1.00 97.01      A    C  
ATOM    745  C   VAL A  94     -16.661  10.683  -0.660  1.00 96.20      A    C  
ATOM    746  O   VAL A  94     -17.236  11.723  -0.346  1.00 94.33      A    O  
ATOM    747  CB  VAL A  94     -16.214   9.973   1.738  1.00 96.88      A    C  
ATOM    748  CG1 VAL A  94     -17.455   9.092   1.819  1.00 95.21      A    C  
ATOM    749  CG2 VAL A  94     -15.184   9.421   2.722  1.00 95.36      A    C  
ATOM    750  N   LEU A  95     -16.824  10.099  -1.834  1.00 95.56      A    N  
ATOM    751  CA  LEU A  95     -17.465  10.745  -2.975  1.00 94.76      A    C  
ATOM    752  C   LEU A  95     -18.564   9.878  -3.590  1.00 94.24      A    C  
ATOM    753  O   LEU A  95     -18.359   8.687  -3.805  1.00 91.45      A    O  
ATOM    754  CB  LEU A  95     -16.405  11.058  -4.045  1.00 92.72      A    C  
ATOM    755  CG  LEU A  95     -15.277  12.002  -3.601  1.00 90.42      A    C  
ATOM    756  CD1 LEU A  95     -14.266  12.149  -4.724  1.00 86.84      A    C  
ATOM    757  CD2 LEU A  95     -15.824  13.383  -3.244  1.00 86.74      A    C  
ATOM    758  N   ASP A  96     -19.688  10.473  -3.929  1.00 92.88      A    N  
ATOM    759  CA  ASP A  96     -20.689   9.874  -4.817  1.00 92.16      A    C  
ATOM    760  C   ASP A  96     -21.219   8.501  -4.350  1.00 91.97      A    C  
ATOM    761  O   ASP A  96     -21.620   7.655  -5.147  1.00 89.92      A    O  
ATOM    762  CB  ASP A  96     -20.154   9.863  -6.264  1.00 91.08      A    C  
ATOM    763  CG  ASP A  96     -19.783  11.275  -6.736  1.00 88.76      A    C  
ATOM    764  OD1 ASP A  96     -20.705  12.103  -6.896  1.00 83.90      A    O  
ATOM    765  OD2 ASP A  96     -18.583  11.607  -6.883  1.00 83.75      A    O1-
ATOM    766  N   ASN A  97     -21.237   8.240  -3.022  1.00 92.64      A    N  
ATOM    767  CA  ASN A  97     -21.719   6.982  -2.472  1.00 91.85      A    C  
ATOM    768  C   ASN A  97     -23.245   7.000  -2.358  1.00 89.55      A    C  
ATOM    769  O   ASN A  97     -23.807   7.660  -1.485  1.00 84.02      A    O  
ATOM    770  CB  ASN A  97     -21.048   6.680  -1.125  1.00 92.12      A    C  
ATOM    771  CG  ASN A  97     -19.547   6.514  -1.261  1.00 92.93      A    C  
ATOM    772  ND2 ASN A  97     -18.793   7.525  -0.896  1.00 87.87      A    N  
ATOM    773  OD1 ASN A  97     -19.048   5.489  -1.685  1.00 87.69      A    O  
ATOM    774  N   GLY A  98     -23.888   6.225  -3.207  1.00 87.18      A    N  
ATOM    775  CA  GLY A  98     -25.344   6.173  -3.330  1.00 83.11      A    C  
ATOM    776  C   GLY A  98     -25.880   6.836  -4.589  1.00 79.93      A    C  
ATOM    777  O   GLY A  98     -27.066   6.665  -4.881  1.00 68.63      A    O  
ATOM    778  N   ASP A  99     -25.054   7.536  -5.333  1.00 68.55      A    N  
ATOM    779  CA  ASP A  99     -25.445   8.011  -6.655  1.00 63.84      A    C  
ATOM    780  C   ASP A  99     -25.537   6.832  -7.624  1.00 62.46      A    C  
ATOM    781  O   ASP A  99     -24.647   5.982  -7.665  1.00 56.33      A    O  
ATOM    782  CB  ASP A  99     -24.493   9.097  -7.166  1.00 57.16      A    C  
ATOM    783  CG  ASP A  99     -24.750  10.459  -6.519  1.00 52.82      A    C  
ATOM    784  OD1 ASP A  99     -25.837  10.649  -5.919  1.00 49.45      A    O  
ATOM    785  OD2 ASP A  99     -23.866  11.335  -6.650  1.00 47.95      A    O1-
ATOM    786  N   PRO A 100     -26.617   6.738  -8.415  1.00 60.54      A    N  
ATOM    787  CA  PRO A 100     -26.743   5.681  -9.400  1.00 56.33      A    C  
ATOM    788  C   PRO A 100     -25.677   5.871 -10.483  1.00 55.31      A    C  
ATOM    789  O   PRO A 100     -25.690   6.856 -11.222  1.00 50.86      A    O  
ATOM    790  CB  PRO A 100     -28.177   5.780  -9.926  1.00 51.18      A    C  
ATOM    791  CG  PRO A 100     -28.560   7.241  -9.699  1.00 49.44      A    C  
ATOM    792  CD  PRO A 100     -27.767   7.627  -8.451  1.00 51.39      A    C  
ATOM    793  N   LEU A 101     -24.774   4.903 -10.610  1.00 43.56      A    N  
ATOM    794  CA  LEU A 101     -23.747   4.892 -11.664  1.00 42.45      A    C  
ATOM    795  C   LEU A 101     -24.365   4.820 -13.060  1.00 43.82      A    C  
ATOM    796  O   LEU A 101     -23.997   5.568 -13.959  1.00 40.12      A    O  
ATOM    797  CB  LEU A 101     -22.838   3.663 -11.456  1.00 37.31      A    C  
ATOM    798  CG  LEU A 101     -21.796   3.845 -10.348  1.00 34.94      A    C  
ATOM    799  CD1 LEU A 101     -21.214   2.481  -9.999  1.00 31.79      A    C  
ATOM    800  CD2 LEU A 101     -20.674   4.771 -10.820  1.00 33.24      A    C  
ATOM    801  N   ASN A 102     -25.318   3.902 -13.226  1.00 40.60      A    N  
ATOM    802  CA  ASN A 102     -26.116   3.816 -14.434  1.00 40.26      A    C  
ATOM    803  C   ASN A 102     -27.434   4.566 -14.196  1.00 41.49      A    C  
ATOM    804  O   ASN A 102     -28.041   4.445 -13.133  1.00 38.26      A    O  
ATOM    805  CB  ASN A 102     -26.322   2.338 -14.807  1.00 35.93      A    C  
ATOM    806  CG  ASN A 102     -25.064   1.711 -15.396  1.00 31.70      A    C  
ATOM    807  ND2 ASN A 102     -24.950   0.403 -15.354  1.00 28.42      A    N  
ATOM    808  OD1 ASN A 102     -24.202   2.377 -15.920  1.00 29.12      A    O  
ATOM    809  N   ASN A 103     -27.919   5.234 -15.216  1.00 38.67      A    N  
ATOM    810  CA  ASN A 103     -29.273   5.807 -15.286  1.00 38.16      A    C  
ATOM    811  C   ASN A 103     -30.407   4.761 -15.165  1.00 39.53      A    C  
ATOM    812  O   ASN A 103     -31.523   5.003 -15.630  1.00 36.34      A    O  
ATOM    813  CB  ASN A 103     -29.403   6.594 -16.606  1.00 33.39      A    C  
ATOM    814  CG  ASN A 103     -28.924   8.038 -16.545  1.00 29.09      A    C  
ATOM    815  ND2 ASN A 103     -28.690   8.642 -17.692  1.00 25.92      A    N  
ATOM    816  OD1 ASN A 103     -28.807   8.649 -15.513  1.00 26.76      A    O  
ATOM    817  N   THR A 104     -30.160   3.589 -14.597  1.00 44.25      A    N  
ATOM    818  CA  THR A 104     -31.225   2.652 -14.277  1.00 44.11      A    C  
ATOM    819  C   THR A 104     -32.109   3.301 -13.229  1.00 45.34      A    C  
ATOM    820  O   THR A 104     -31.668   3.596 -12.115  1.00 42.53      A    O  
ATOM    821  CB  THR A 104     -30.697   1.290 -13.806  1.00 39.64      A    C  
ATOM    822  CG2 THR A 104     -30.203   0.464 -14.989  1.00 35.33      A    C  
ATOM    823  OG1 THR A 104     -29.620   1.434 -12.914  1.00 36.30      A    O  
ATOM    824  N   THR A 105     -33.345   3.531 -13.603  1.00 45.14      A    N  
ATOM    825  CA  THR A 105     -34.396   4.010 -12.721  1.00 45.78      A    C  
ATOM    826  C   THR A 105     -34.371   3.208 -11.418  1.00 46.83      A    C  
ATOM    827  O   THR A 105     -34.370   1.978 -11.484  1.00 44.31      A    O  
ATOM    828  CB  THR A 105     -35.780   3.844 -13.363  1.00 41.42      A    C  
ATOM    829  CG2 THR A 105     -36.157   5.061 -14.200  1.00 36.26      A    C  
ATOM    830  OG1 THR A 105     -35.810   2.725 -14.221  1.00 36.84      A    O  
ATOM    831  N   PRO A 106     -34.355   3.867 -10.253  1.00 48.99      A    N  
ATOM    832  CA  PRO A 106     -34.409   3.170  -8.982  1.00 48.85      A    C  
ATOM    833  C   PRO A 106     -35.645   2.276  -8.983  1.00 49.58      A    C  
ATOM    834  O   PRO A 106     -36.761   2.758  -9.209  1.00 48.41      A    O  
ATOM    835  CB  PRO A 106     -34.441   4.259  -7.906  1.00 46.09      A    C  
ATOM    836  CG  PRO A 106     -34.950   5.499  -8.641  1.00 45.23      A    C  
ATOM    837  CD  PRO A 106     -34.435   5.308 -10.064  1.00 47.51      A    C  
ATOM    838  N   VAL A 107     -35.450   0.972  -8.788  1.00 50.81      A    N  
ATOM    839  CA  VAL A 107     -36.564   0.033  -8.690  1.00 50.55      A    C  
ATOM    840  C   VAL A 107     -37.440   0.506  -7.533  1.00 50.92      A    C  
ATOM    841  O   VAL A 107     -36.955   0.676  -6.409  1.00 48.28      A    O  
ATOM    842  CB  VAL A 107     -36.088  -1.414  -8.486  1.00 46.57      A    C  
ATOM    843  CG1 VAL A 107     -37.269  -2.384  -8.394  1.00 42.23      A    C  
ATOM    844  CG2 VAL A 107     -35.187  -1.872  -9.642  1.00 42.89      A    C  
ATOM    845  N   THR A 108     -38.695   0.780  -7.823  1.00 46.74      A    N  
ATOM    846  CA  THR A 108     -39.656   1.300  -6.863  1.00 47.48      A    C  
ATOM    847  C   THR A 108     -39.701   0.427  -5.600  1.00 48.92      A    C  
ATOM    848  O   THR A 108     -39.974  -0.764  -5.675  1.00 45.95      A    O  
ATOM    849  CB  THR A 108     -41.062   1.368  -7.482  1.00 42.44      A    C  
ATOM    850  CG2 THR A 108     -41.251   2.628  -8.321  1.00 37.28      A    C  
ATOM    851  OG1 THR A 108     -41.298   0.270  -8.334  1.00 37.85      A    O  
ATOM    852  N   GLY A 109     -39.440   1.022  -4.444  1.00 48.79      A    N  
ATOM    853  CA  GLY A 109     -39.515   0.379  -3.133  1.00 51.44      A    C  
ATOM    854  C   GLY A 109     -38.204  -0.195  -2.582  1.00 54.21      A    C  
ATOM    855  O   GLY A 109     -38.135  -0.478  -1.378  1.00 52.27      A    O  
ATOM    856  N   ALA A 110     -37.154  -0.323  -3.373  1.00 58.83      A    N  
ATOM    857  CA  ALA A 110     -35.843  -0.646  -2.835  1.00 59.95      A    C  
ATOM    858  C   ALA A 110     -35.322   0.546  -2.006  1.00 62.46      A    C  
ATOM    859  O   ALA A 110     -35.237   1.666  -2.497  1.00 59.00      A    O  
ATOM    860  CB  ALA A 110     -34.892  -1.044  -3.969  1.00 55.01      A    C  
ATOM    861  N   SER A 111     -34.982   0.307  -0.746  1.00 63.58      A    N  
ATOM    862  CA  SER A 111     -34.372   1.345   0.079  1.00 66.92      A    C  
ATOM    863  C   SER A 111     -33.058   1.805  -0.566  1.00 70.04      A    C  
ATOM    864  O   SER A 111     -32.247   0.932  -0.908  1.00 66.79      A    O  
ATOM    865  CB  SER A 111     -34.126   0.852   1.512  1.00 61.52      A    C  
ATOM    866  OG  SER A 111     -33.532  -0.421   1.540  1.00 55.27      A    O  
ATOM    867  N   PRO A 112     -32.846   3.104  -0.714  1.00 71.83      A    N  
ATOM    868  CA  PRO A 112     -31.708   3.626  -1.459  1.00 75.33      A    C  
ATOM    869  C   PRO A 112     -30.403   3.071  -0.900  1.00 79.10      A    C  
ATOM    870  O   PRO A 112     -30.201   2.979   0.322  1.00 75.49      A    O  
ATOM    871  CB  PRO A 112     -31.812   5.154  -1.377  1.00 70.06      A    C  
ATOM    872  CG  PRO A 112     -32.714   5.394  -0.174  1.00 67.22      A    C  
ATOM    873  CD  PRO A 112     -33.639   4.187  -0.175  1.00 69.53      A    C  
ATOM    874  N   GLY A 113     -29.531   2.654  -1.809  1.00 79.13      A    N  
ATOM    875  CA  GLY A 113     -28.174   2.250  -1.494  1.00 81.87      A    C  
ATOM    876  C   GLY A 113     -27.318   3.443  -1.092  1.00 84.82      A    C  
ATOM    877  O   GLY A 113     -27.780   4.583  -1.054  1.00 81.12      A    O  
ATOM    878  N   GLY A 114     -26.080   3.165  -0.785  1.00 87.09      A    N  
ATOM    879  CA  GLY A 114     -25.094   4.175  -0.437  1.00 89.68      A    C  
ATOM    880  C   GLY A 114     -24.699   4.179   1.033  1.00 91.93      A    C  
ATOM    881  O   GLY A 114     -25.404   3.697   1.920  1.00 90.11      A    O  
ATOM    882  N   LEU A 115     -23.532   4.765   1.260  1.00 92.33      A    N  
ATOM    883  CA  LEU A 115     -22.883   4.845   2.558  1.00 93.79      A    C  
ATOM    884  C   LEU A 115     -23.713   5.686   3.537  1.00 93.97      A    C  
ATOM    885  O   LEU A 115     -24.113   6.804   3.222  1.00 92.88      A    O  
ATOM    886  CB  LEU A 115     -21.478   5.417   2.347  1.00 93.66      A    C  
ATOM    887  CG  LEU A 115     -20.571   5.320   3.587  1.00 92.70      A    C  
ATOM    888  CD1 LEU A 115     -20.231   3.865   3.916  1.00 90.36      A    C  
ATOM    889  CD2 LEU A 115     -19.277   6.068   3.303  1.00 90.26      A    C  
ATOM    890  N   ARG A 116     -23.960   5.126   4.713  1.00 93.56      A    N  
ATOM    891  CA  ARG A 116     -24.795   5.762   5.747  1.00 93.36      A    C  
ATOM    892  C   ARG A 116     -23.988   6.435   6.845  1.00 93.85      A    C  
ATOM    893  O   ARG A 116     -24.392   7.466   7.363  1.00 91.88      A    O  
ATOM    894  CB  ARG A 116     -25.755   4.733   6.345  1.00 91.66      A    C  
ATOM    895  CG  ARG A 116     -26.748   4.233   5.290  1.00 87.47      A    C  
ATOM    896  CD  ARG A 116     -27.855   3.416   5.933  1.00 80.88      A    C  
ATOM    897  NE  ARG A 116     -28.924   3.129   4.965  1.00 74.76      A    N  
ATOM    898  CZ  ARG A 116     -30.233   3.190   5.175  1.00 67.07      A    C  
ATOM    899  NH1 ARG A 116     -30.731   3.418   6.364  1.00 59.33      A    N1+
ATOM    900  NH2 ARG A 116     -31.050   3.040   4.186  1.00 61.46      A    N  
ATOM    901  N   GLU A 117     -22.860   5.832   7.200  1.00 94.69      A    N  
ATOM    902  CA  GLU A 117     -21.993   6.263   8.287  1.00 95.11      A    C  
ATOM    903  C   GLU A 117     -20.541   5.976   7.901  1.00 95.71      A    C  
ATOM    904  O   GLU A 117     -20.271   4.986   7.223  1.00 94.59      A    O  
ATOM    905  CB  GLU A 117     -22.337   5.499   9.572  1.00 93.42      A    C  
ATOM    906  CG  GLU A 117     -23.799   5.657  10.012  1.00 91.34      A    C  
ATOM    907  CD  GLU A 117     -24.139   4.911  11.310  1.00 92.60      A    C  
ATOM    908  OE1 GLU A 117     -25.230   5.194  11.856  1.00 86.45      A    O  
ATOM    909  OE2 GLU A 117     -23.330   4.076  11.756  1.00 88.39      A    O1-
ATOM    910  N   LEU A 118     -19.601   6.799   8.350  1.00 95.73      A    N  
ATOM    911  CA  LEU A 118     -18.175   6.557   8.104  1.00 95.80      A    C  
ATOM    912  C   LEU A 118     -17.613   5.457   9.014  1.00 95.30      A    C  
ATOM    913  O   LEU A 118     -16.735   4.716   8.599  1.00 92.08      A    O  
ATOM    914  CB  LEU A 118     -17.373   7.861   8.277  1.00 95.33      A    C  
ATOM    915  CG  LEU A 118     -17.693   8.963   7.257  1.00 95.32      A    C  
ATOM    916  CD1 LEU A 118     -16.899  10.220   7.602  1.00 93.53      A    C  
ATOM    917  CD2 LEU A 118     -17.333   8.550   5.832  1.00 93.08      A    C  
ATOM    918  N   GLN A 119     -18.080   5.378  10.249  1.00 95.36      A    N  
ATOM    919  CA  GLN A 119     -17.666   4.393  11.264  1.00 95.10      A    C  
ATOM    920  C   GLN A 119     -16.149   4.312  11.498  1.00 95.88      A    C  
ATOM    921  O   GLN A 119     -15.630   3.293  11.952  1.00 93.74      A    O  
ATOM    922  CB  GLN A 119     -18.308   3.029  10.976  1.00 92.77      A    C  
ATOM    923  CG  GLN A 119     -19.846   3.110  11.016  1.00 88.33      A    C  
ATOM    924  CD  GLN A 119     -20.506   1.751  10.884  1.00 83.99      A    C  
ATOM    925  NE2 GLN A 119     -21.785   1.678  11.166  1.00 72.42      A    N  
ATOM    926  OE1 GLN A 119     -19.903   0.751  10.540  1.00 75.41      A    O  
ATOM    927  N   LEU A 120     -15.430   5.396  11.249  1.00 96.38      A    N  
ATOM    928  CA  LEU A 120     -13.976   5.481  11.430  1.00 97.03      A    C  
ATOM    929  C   LEU A 120     -13.599   5.722  12.904  1.00 96.95      A    C  
ATOM    930  O   LEU A 120     -12.755   6.562  13.222  1.00 95.83      A    O  
ATOM    931  CB  LEU A 120     -13.391   6.547  10.481  1.00 97.40      A    C  
ATOM    932  CG  LEU A 120     -13.613   6.288   8.983  1.00 97.09      A    C  
ATOM    933  CD1 LEU A 120     -13.038   7.450   8.172  1.00 95.65      A    C  
ATOM    934  CD2 LEU A 120     -12.941   5.002   8.507  1.00 95.22      A    C  
ATOM    935  N   ARG A 121     -14.215   4.984  13.817  1.00 95.98      A    N  
ATOM    936  CA  ARG A 121     -14.130   5.207  15.275  1.00 95.16      A    C  
ATOM    937  C   ARG A 121     -12.722   5.184  15.885  1.00 95.39      A    C  
ATOM    938  O   ARG A 121     -12.540   5.679  16.989  1.00 93.56      A    O  
ATOM    939  CB  ARG A 121     -15.039   4.186  15.982  1.00 92.16      A    C  
ATOM    940  CG  ARG A 121     -14.588   2.733  15.770  1.00 85.18      A    C  
ATOM    941  CD  ARG A 121     -15.466   1.710  16.492  1.00 85.00      A    C  
ATOM    942  NE  ARG A 121     -16.810   1.589  15.895  1.00 80.17      A    N  
ATOM    943  CZ  ARG A 121     -17.725   0.667  16.195  1.00 77.08      A    C  
ATOM    944  NH1 ARG A 121     -17.497  -0.276  17.058  1.00 69.83      A    N1+
ATOM    945  NH2 ARG A 121     -18.895   0.685  15.621  1.00 68.82      A    N  
ATOM    946  N   SER A 122     -11.740   4.610  15.196  1.00 95.95      A    N  
ATOM    947  CA  SER A 122     -10.342   4.585  15.634  1.00 96.05      A    C  
ATOM    948  C   SER A 122      -9.487   5.666  14.974  1.00 96.60      A    C  
ATOM    949  O   SER A 122      -8.347   5.860  15.394  1.00 95.69      A    O  
ATOM    950  CB  SER A 122      -9.725   3.200  15.373  1.00 95.51      A    C  
ATOM    951  OG  SER A 122     -10.425   2.200  16.089  1.00 92.62      A    O  
ATOM    952  N   LEU A 123      -9.982   6.375  13.950  1.00 96.67      A    N  
ATOM    953  CA  LEU A 123      -9.213   7.359  13.199  1.00 97.27      A    C  
ATOM    954  C   LEU A 123      -8.946   8.599  14.053  1.00 96.98      A    C  
ATOM    955  O   LEU A 123      -9.856   9.360  14.382  1.00 96.28      A    O  
ATOM    956  CB  LEU A 123      -9.925   7.697  11.875  1.00 97.72      A    C  
ATOM    957  CG  LEU A 123      -9.139   8.685  10.991  1.00 97.75      A    C  
ATOM    958  CD1 LEU A 123      -7.814   8.102  10.498  1.00 96.78      A    C  
ATOM    959  CD2 LEU A 123      -9.966   9.059   9.761  1.00 96.46      A    C  
ATOM    960  N   THR A 124      -7.676   8.803  14.365  1.00 97.39      A    N  
ATOM    961  CA  THR A 124      -7.214   9.921  15.189  1.00 97.05      A    C  
ATOM    962  C   THR A 124      -6.036  10.668  14.578  1.00 97.13      A    C  
ATOM    963  O   THR A 124      -5.606  11.670  15.148  1.00 95.97      A    O  
ATOM    964  CB  THR A 124      -6.856   9.451  16.604  1.00 96.05      A    C  
ATOM    965  CG2 THR A 124      -8.068   8.937  17.379  1.00 90.52      A    C  
ATOM    966  OG1 THR A 124      -5.904   8.413  16.557  1.00 91.28      A    O  
ATOM    967  N   GLU A 125      -5.500  10.241  13.428  1.00 97.58      A    N  
ATOM    968  CA  GLU A 125      -4.344  10.877  12.789  1.00 97.85      A    C  
ATOM    969  C   GLU A 125      -4.438  10.871  11.262  1.00 98.15      A    C  
ATOM    970  O   GLU A 125      -4.568   9.830  10.630  1.00 97.73      A    O  
ATOM    971  CB  GLU A 125      -3.064  10.183  13.277  1.00 97.23      A    C  
ATOM    972  CG  GLU A 125      -1.766  10.901  12.901  1.00 95.97      A    C  
ATOM    973  CD  GLU A 125      -1.546  12.170  13.746  1.00 96.51      A    C  
ATOM    974  OE1 GLU A 125      -1.822  13.279  13.250  1.00 91.47      A    O  
ATOM    975  OE2 GLU A 125      -1.126  12.057  14.919  1.00 91.95      A    O1-
ATOM    976  N   ILE A 126      -4.290  12.060  10.681  1.00 97.58      A    N  
ATOM    977  CA  ILE A 126      -3.971  12.262   9.273  1.00 97.68      A    C  
ATOM    978  C   ILE A 126      -2.691  13.099   9.226  1.00 97.19      A    C  
ATOM    979  O   ILE A 126      -2.705  14.277   9.609  1.00 96.07      A    O  
ATOM    980  CB  ILE A 126      -5.144  12.922   8.510  1.00 97.68      A    C  
ATOM    981  CG1 ILE A 126      -6.352  11.956   8.424  1.00 96.98      A    C  
ATOM    982  CG2 ILE A 126      -4.694  13.342   7.106  1.00 97.05      A    C  
ATOM    983  CD1 ILE A 126      -7.635  12.604   7.873  1.00 96.20      A    C  
ATOM    984  N   LEU A 127      -1.577  12.508   8.797  1.00 97.08      A    N  
ATOM    985  CA  LEU A 127      -0.285  13.187   8.822  1.00 96.33      A    C  
ATOM    986  C   LEU A 127      -0.168  14.280   7.755  1.00 95.57      A    C  
ATOM    987  O   LEU A 127       0.392  15.339   8.014  1.00 93.74      A    O  
ATOM    988  CB  LEU A 127       0.863  12.180   8.658  1.00 96.01      A    C  
ATOM    989  CG  LEU A 127       1.028  11.164   9.804  1.00 95.57      A    C  
ATOM    990  CD1 LEU A 127       2.277  10.324   9.545  1.00 93.58      A    C  
ATOM    991  CD2 LEU A 127       1.200  11.837  11.169  1.00 93.61      A    C  
ATOM    992  N   LYS A 128      -0.693  14.018   6.558  1.00 95.14      A    N  
ATOM    993  CA  LYS A 128      -0.665  14.922   5.414  1.00 95.33      A    C  
ATOM    994  C   LYS A 128      -1.932  14.770   4.577  1.00 95.79      A    C  
ATOM    995  O   LYS A 128      -2.409  13.660   4.400  1.00 94.90      A    O  
ATOM    996  CB  LYS A 128       0.609  14.639   4.588  1.00 94.12      A    C  
ATOM    997  CG  LYS A 128       0.814  15.642   3.446  1.00 89.11      A    C  
ATOM    998  CD  LYS A 128       2.036  15.272   2.598  1.00 84.92      A    C  
ATOM    999  CE  LYS A 128       2.137  16.214   1.394  1.00 75.18      A    C  
ATOM   1000  NZ  LYS A 128       3.132  15.735   0.402  1.00 66.92      A    N1+
ATOM   1001  N   GLY A 129      -2.419  15.881   4.042  1.00 92.90      A    N  
ATOM   1002  CA  GLY A 129      -3.606  15.925   3.190  1.00 94.08      A    C  
ATOM   1003  C   GLY A 129      -4.873  16.320   3.938  1.00 95.18      A    C  
ATOM   1004  O   GLY A 129      -4.930  16.300   5.169  1.00 93.84      A    O  
ATOM   1005  N   GLY A 130      -5.878  16.701   3.161  1.00 93.34      A    N  
ATOM   1006  CA  GLY A 130      -7.180  17.118   3.644  1.00 93.73      A    C  
ATOM   1007  C   GLY A 130      -8.232  16.014   3.619  1.00 95.34      A    C  
ATOM   1008  O   GLY A 130      -7.935  14.836   3.404  1.00 95.12      A    O  
ATOM   1009  N   VAL A 131      -9.475  16.423   3.833  1.00 95.53      A    N  
ATOM   1010  CA  VAL A 131     -10.657  15.564   3.804  1.00 95.96      A    C  
ATOM   1011  C   VAL A 131     -11.666  16.133   2.812  1.00 95.18      A    C  
ATOM   1012  O   VAL A 131     -12.071  17.288   2.929  1.00 93.82      A    O  
ATOM   1013  CB  VAL A 131     -11.267  15.415   5.205  1.00 95.69      A    C  
ATOM   1014  CG1 VAL A 131     -12.526  14.556   5.179  1.00 91.54      A    C  
ATOM   1015  CG2 VAL A 131     -10.282  14.761   6.174  1.00 91.80      A    C  
ATOM   1016  N   LEU A 132     -12.081  15.308   1.870  1.00 95.44      A    N  
ATOM   1017  CA  LEU A 132     -13.110  15.621   0.880  1.00 95.12      A    C  
ATOM   1018  C   LEU A 132     -14.297  14.676   1.088  1.00 95.34      A    C  
ATOM   1019  O   LEU A 132     -14.156  13.471   0.922  1.00 94.75      A    O  
ATOM   1020  CB  LEU A 132     -12.487  15.473  -0.519  1.00 94.11      A    C  
ATOM   1021  CG  LEU A 132     -13.449  15.744  -1.688  1.00 93.07      A    C  
ATOM   1022  CD1 LEU A 132     -13.927  17.194  -1.706  1.00 88.74      A    C  
ATOM   1023  CD2 LEU A 132     -12.735  15.465  -3.011  1.00 88.68      A    C  
ATOM   1024  N   ILE A 133     -15.465  15.211   1.433  1.00 94.93      A    N  
ATOM   1025  CA  ILE A 133     -16.687  14.418   1.603  1.00 94.81      A    C  
ATOM   1026  C   ILE A 133     -17.816  15.129   0.870  1.00 93.38      A    C  
ATOM   1027  O   ILE A 133     -18.318  16.146   1.345  1.00 90.93      A    O  
ATOM   1028  CB  ILE A 133     -17.023  14.175   3.094  1.00 95.28      A    C  
ATOM   1029  CG1 ILE A 133     -15.822  13.558   3.854  1.00 94.40      A    C  
ATOM   1030  CG2 ILE A 133     -18.270  13.268   3.200  1.00 94.40      A    C  
ATOM   1031  CD1 ILE A 133     -16.077  13.230   5.331  1.00 92.95      A    C  
ATOM   1032  N   GLN A 134     -18.199  14.616  -0.288  1.00 91.82      A    N  
ATOM   1033  CA  GLN A 134     -19.175  15.261  -1.158  1.00 90.30      A    C  
ATOM   1034  C   GLN A 134     -20.108  14.252  -1.829  1.00 89.31      A    C  
ATOM   1035  O   GLN A 134     -19.713  13.136  -2.154  1.00 88.30      A    O  
ATOM   1036  CB  GLN A 134     -18.452  16.106  -2.225  1.00 88.43      A    C  
ATOM   1037  CG  GLN A 134     -17.803  17.353  -1.627  1.00 86.47      A    C  
ATOM   1038  CD  GLN A 134     -17.193  18.277  -2.680  1.00 85.43      A    C  
ATOM   1039  NE2 GLN A 134     -17.036  19.538  -2.367  1.00 74.39      A    N  
ATOM   1040  OE1 GLN A 134     -16.845  17.893  -3.783  1.00 77.44      A    O  
ATOM   1041  N   ARG A 135     -21.345  14.671  -2.057  1.00 88.39      A    N  
ATOM   1042  CA  ARG A 135     -22.351  13.931  -2.833  1.00 88.86      A    C  
ATOM   1043  C   ARG A 135     -22.624  12.529  -2.272  1.00 89.28      A    C  
ATOM   1044  O   ARG A 135     -22.614  11.538  -2.982  1.00 88.21      A    O  
ATOM   1045  CB  ARG A 135     -21.977  13.944  -4.320  1.00 87.67      A    C  
ATOM   1046  CG  ARG A 135     -21.782  15.369  -4.890  1.00 85.97      A    C  
ATOM   1047  CD  ARG A 135     -21.425  15.343  -6.370  1.00 83.65      A    C  
ATOM   1048  NE  ARG A 135     -20.173  14.611  -6.619  1.00 79.11      A    N  
ATOM   1049  CZ  ARG A 135     -18.925  15.035  -6.542  1.00 73.66      A    C  
ATOM   1050  NH1 ARG A 135     -18.627  16.273  -6.249  1.00 65.82      A    N1+
ATOM   1051  NH2 ARG A 135     -17.957  14.201  -6.774  1.00 68.80      A    N  
ATOM   1052  N   ASN A 136     -22.867  12.461  -0.970  1.00 90.76      A    N  
ATOM   1053  CA  ASN A 136     -23.230  11.231  -0.268  1.00 91.36      A    C  
ATOM   1054  C   ASN A 136     -24.638  11.391   0.331  1.00 90.95      A    C  
ATOM   1055  O   ASN A 136     -24.765  11.739   1.507  1.00 89.05      A    O  
ATOM   1056  CB  ASN A 136     -22.173  10.917   0.802  1.00 92.11      A    C  
ATOM   1057  CG  ASN A 136     -20.775  10.754   0.245  1.00 92.97      A    C  
ATOM   1058  ND2 ASN A 136     -19.958  11.778   0.327  1.00 88.55      A    N  
ATOM   1059  OD1 ASN A 136     -20.394   9.702  -0.235  1.00 88.41      A    O  
ATOM   1060  N   PRO A 137     -25.708  11.150  -0.431  1.00 89.48      A    N  
ATOM   1061  CA  PRO A 137     -27.072  11.528  -0.030  1.00 88.39      A    C  
ATOM   1062  C   PRO A 137     -27.597  10.781   1.200  1.00 88.29      A    C  
ATOM   1063  O   PRO A 137     -28.536  11.241   1.855  1.00 85.75      A    O  
ATOM   1064  CB  PRO A 137     -27.930  11.268  -1.270  1.00 86.60      A    C  
ATOM   1065  CG  PRO A 137     -27.145  10.211  -2.058  1.00 84.40      A    C  
ATOM   1066  CD  PRO A 137     -25.703  10.601  -1.776  1.00 87.47      A    C  
ATOM   1067  N   GLN A 138     -27.004   9.634   1.528  1.00 89.76      A    N  
ATOM   1068  CA  GLN A 138     -27.383   8.816   2.684  1.00 89.85      A    C  
ATOM   1069  C   GLN A 138     -26.459   8.998   3.894  1.00 90.88      A    C  
ATOM   1070  O   GLN A 138     -26.749   8.446   4.959  1.00 89.43      A    O  
ATOM   1071  CB  GLN A 138     -27.447   7.342   2.259  1.00 88.52      A    C  
ATOM   1072  CG  GLN A 138     -28.459   7.074   1.134  1.00 86.42      A    C  
ATOM   1073  CD  GLN A 138     -29.891   7.469   1.510  1.00 82.73      A    C  
ATOM   1074  NE2 GLN A 138     -30.607   8.108   0.634  1.00 69.82      A    N  
ATOM   1075  OE1 GLN A 138     -30.363   7.203   2.609  1.00 73.36      A    O  
ATOM   1076  N   LEU A 139     -25.343   9.729   3.761  1.00 91.26      A    N  
ATOM   1077  CA  LEU A 139     -24.299   9.814   4.775  1.00 92.84      A    C  
ATOM   1078  C   LEU A 139     -24.685  10.768   5.907  1.00 92.64      A    C  
ATOM   1079  O   LEU A 139     -25.074  11.915   5.676  1.00 91.62      A    O  
ATOM   1080  CB  LEU A 139     -22.977  10.197   4.104  1.00 93.64      A    C  
ATOM   1081  CG  LEU A 139     -21.754  10.177   5.042  1.00 93.81      A    C  
ATOM   1082  CD1 LEU A 139     -21.432   8.777   5.549  1.00 91.85      A    C  
ATOM   1083  CD2 LEU A 139     -20.533  10.699   4.293  1.00 91.86      A    C  
ATOM   1084  N   CYS A 140     -24.541  10.306   7.140  1.00 91.46      A    N  
ATOM   1085  CA  CYS A 140     -24.727  11.075   8.359  1.00 91.55      A    C  
ATOM   1086  C   CYS A 140     -23.402  11.264   9.119  1.00 92.04      A    C  
ATOM   1087  O   CYS A 140     -22.442  10.532   8.905  1.00 91.40      A    O  
ATOM   1088  CB  CYS A 140     -25.782  10.378   9.222  1.00 90.22      A    C  
ATOM   1089  SG  CYS A 140     -27.473  10.510   8.570  1.00 88.28      A    S  
ATOM   1090  N   TYR A 141     -23.389  12.228  10.033  1.00 92.88      A    N  
ATOM   1091  CA  TYR A 141     -22.360  12.467  11.057  1.00 93.18      A    C  
ATOM   1092  C   TYR A 141     -21.036  13.071  10.607  1.00 93.22      A    C  
ATOM   1093  O   TYR A 141     -20.315  13.563  11.468  1.00 91.21      A    O  
ATOM   1094  CB  TYR A 141     -22.151  11.212  11.913  1.00 92.35      A    C  
ATOM   1095  CG  TYR A 141     -23.428  10.537  12.344  1.00 92.51      A    C  
ATOM   1096  CD1 TYR A 141     -24.302  11.164  13.259  1.00 88.07      A    C  
ATOM   1097  CD2 TYR A 141     -23.775   9.272  11.823  1.00 89.15      A    C  
ATOM   1098  CE1 TYR A 141     -25.494  10.538  13.660  1.00 86.93      A    C  
ATOM   1099  CE2 TYR A 141     -24.959   8.640  12.219  1.00 87.26      A    C  
ATOM   1100  CZ  TYR A 141     -25.808   9.275  13.138  1.00 89.40      A    C  
ATOM   1101  OH  TYR A 141     -26.967   8.654  13.534  1.00 88.14      A    O  
ATOM   1102  N   GLN A 142     -20.718  13.137   9.316  1.00 93.79      A    N  
ATOM   1103  CA  GLN A 142     -19.467  13.729   8.844  1.00 93.69      A    C  
ATOM   1104  C   GLN A 142     -19.266  15.188   9.285  1.00 93.53      A    C  
ATOM   1105  O   GLN A 142     -18.131  15.631   9.496  1.00 91.85      A    O  
ATOM   1106  CB  GLN A 142     -19.349  13.600   7.320  1.00 92.11      A    C  
ATOM   1107  CG  GLN A 142     -20.285  14.458   6.443  1.00 89.59      A    C  
ATOM   1108  CD  GLN A 142     -21.681  13.880   6.215  1.00 91.41      A    C  
ATOM   1109  NE2 GLN A 142     -22.320  14.247   5.126  1.00 83.28      A    N  
ATOM   1110  OE1 GLN A 142     -22.224  13.110   6.979  1.00 85.13      A    O  
ATOM   1111  N   ASP A 143     -20.348  15.917   9.473  1.00 91.04      A    N  
ATOM   1112  CA  ASP A 143     -20.412  17.290   9.949  1.00 89.11      A    C  
ATOM   1113  C   ASP A 143     -20.263  17.425  11.479  1.00 89.23      A    C  
ATOM   1114  O   ASP A 143     -20.031  18.521  11.982  1.00 86.25      A    O  
ATOM   1115  CB  ASP A 143     -21.735  17.920   9.473  1.00 86.01      A    C  
ATOM   1116  CG  ASP A 143     -23.023  17.123   9.800  1.00 82.96      A    C  
ATOM   1117  OD1 ASP A 143     -23.016  15.876   9.743  1.00 75.92      A    O  
ATOM   1118  OD2 ASP A 143     -24.096  17.743   9.948  1.00 75.42      A    O1-
ATOM   1119  N   THR A 144     -20.345  16.321  12.212  1.00 90.31      A    N  
ATOM   1120  CA  THR A 144     -20.162  16.329  13.666  1.00 90.12      A    C  
ATOM   1121  C   THR A 144     -18.699  16.163  14.081  1.00 90.77      A    C  
ATOM   1122  O   THR A 144     -18.336  16.499  15.206  1.00 89.76      A    O  
ATOM   1123  CB  THR A 144     -21.021  15.263  14.368  1.00 89.55      A    C  
ATOM   1124  CG2 THR A 144     -22.472  15.266  13.907  1.00 86.62      A    C  
ATOM   1125  OG1 THR A 144     -20.514  13.962  14.194  1.00 86.54      A    O  
ATOM   1126  N   ILE A 145     -17.844  15.661  13.187  1.00 91.21      A    N  
ATOM   1127  CA  ILE A 145     -16.443  15.338  13.472  1.00 92.82      A    C  
ATOM   1128  C   ILE A 145     -15.600  16.607  13.594  1.00 92.36      A    C  
ATOM   1129  O   ILE A 145     -15.639  17.498  12.753  1.00 91.43      A    O  
ATOM   1130  CB  ILE A 145     -15.897  14.368  12.404  1.00 93.61      A    C  
ATOM   1131  CG1 ILE A 145     -16.657  13.023  12.374  1.00 91.38      A    C  
ATOM   1132  CG2 ILE A 145     -14.391  14.113  12.586  1.00 92.34      A    C  
ATOM   1133  CD1 ILE A 145     -16.649  12.219  13.691  1.00 91.45      A    C  
ATOM   1134  N   LEU A 146     -14.756  16.660  14.632  1.00 92.23      A    N  
ATOM   1135  CA  LEU A 146     -13.719  17.664  14.755  1.00 92.37      A    C  
ATOM   1136  C   LEU A 146     -12.472  17.234  13.970  1.00 93.23      A    C  
ATOM   1137  O   LEU A 146     -11.514  16.712  14.536  1.00 93.33      A    O  
ATOM   1138  CB  LEU A 146     -13.421  17.930  16.240  1.00 91.41      A    C  
ATOM   1139  CG  LEU A 146     -12.421  19.087  16.472  1.00 89.58      A    C  
ATOM   1140  CD1 LEU A 146     -12.974  20.430  15.995  1.00 85.70      A    C  
ATOM   1141  CD2 LEU A 146     -12.087  19.207  17.952  1.00 84.90      A    C  
ATOM   1142  N   TRP A 147     -12.489  17.497  12.669  1.00 93.35      A    N  
ATOM   1143  CA  TRP A 147     -11.378  17.146  11.770  1.00 94.43      A    C  
ATOM   1144  C   TRP A 147     -10.049  17.777  12.171  1.00 95.00      A    C  
ATOM   1145  O   TRP A 147      -8.997  17.154  12.057  1.00 94.32      A    O  
ATOM   1146  CB  TRP A 147     -11.768  17.534  10.349  1.00 94.63      A    C  
ATOM   1147  CG  TRP A 147     -12.925  16.751   9.840  1.00 95.20      A    C  
ATOM   1148  CD1 TRP A 147     -14.219  17.173   9.741  1.00 94.02      A    C  
ATOM   1149  CD2 TRP A 147     -12.929  15.358   9.408  1.00 95.46      A    C  
ATOM   1150  CE2 TRP A 147     -14.267  15.008   9.057  1.00 95.40      A    C  
ATOM   1151  CE3 TRP A 147     -11.936  14.368   9.284  1.00 95.66      A    C  
ATOM   1152  NE1 TRP A 147     -15.006  16.148   9.273  1.00 94.60      A    N  
ATOM   1153  CZ2 TRP A 147     -14.607  13.717   8.595  1.00 95.52      A    C  
ATOM   1154  CZ3 TRP A 147     -12.276  13.078   8.826  1.00 95.20      A    C  
ATOM   1155  CH2 TRP A 147     -13.594  12.755   8.488  1.00 94.90      A    C  
ATOM   1156  N   LYS A 148     -10.056  18.969  12.756  1.00 93.31      A    N  
ATOM   1157  CA  LYS A 148      -8.861  19.637  13.292  1.00 92.53      A    C  
ATOM   1158  C   LYS A 148      -8.127  18.812  14.361  1.00 93.36      A    C  
ATOM   1159  O   LYS A 148      -6.916  18.944  14.499  1.00 92.12      A    O  
ATOM   1160  CB  LYS A 148      -9.277  21.006  13.847  1.00 89.94      A    C  
ATOM   1161  CG  LYS A 148      -8.088  21.854  14.321  1.00 78.68      A    C  
ATOM   1162  CD  LYS A 148      -8.616  23.199  14.831  1.00 71.81      A    C  
ATOM   1163  CE  LYS A 148      -7.526  24.116  15.356  1.00 57.35      A    C  
ATOM   1164  NZ  LYS A 148      -8.126  25.382  15.845  1.00 50.35      A    N1+
ATOM   1165  N   ASP A 149      -8.834  17.987  15.123  1.00 93.36      A    N  
ATOM   1166  CA  ASP A 149      -8.218  17.087  16.099  1.00 94.21      A    C  
ATOM   1167  C   ASP A 149      -7.469  15.944  15.401  1.00 95.48      A    C  
ATOM   1168  O   ASP A 149      -6.391  15.560  15.841  1.00 95.02      A    O  
ATOM   1169  CB  ASP A 149      -9.298  16.539  17.041  1.00 93.88      A    C  
ATOM   1170  CG  ASP A 149      -8.657  15.845  18.244  1.00 93.59      A    C  
ATOM   1171  OD1 ASP A 149      -8.441  14.627  18.191  1.00 88.77      A    O  
ATOM   1172  OD2 ASP A 149      -8.357  16.556  19.228  1.00 88.47      A    O1-
ATOM   1173  N   ILE A 150      -7.985  15.475  14.276  1.00 94.91      A    N  
ATOM   1174  CA  ILE A 150      -7.410  14.369  13.512  1.00 96.24      A    C  
ATOM   1175  C   ILE A 150      -6.163  14.817  12.745  1.00 96.54      A    C  
ATOM   1176  O   ILE A 150      -5.164  14.102  12.731  1.00 96.09      A    O  
ATOM   1177  CB  ILE A 150      -8.478  13.757  12.579  1.00 96.65      A    C  
ATOM   1178  CG1 ILE A 150      -9.680  13.259  13.409  1.00 95.43      A    C  
ATOM   1179  CG2 ILE A 150      -7.871  12.615  11.753  1.00 95.49      A    C  
ATOM   1180  CD1 ILE A 150     -10.841  12.750  12.570  1.00 93.10      A    C  
ATOM   1181  N   PHE A 151      -6.171  16.007  12.138  1.00 96.14      A    N  
ATOM   1182  CA  PHE A 151      -5.012  16.498  11.403  1.00 95.78      A    C  
ATOM   1183  C   PHE A 151      -3.782  16.646  12.301  1.00 95.09      A    C  
ATOM   1184  O   PHE A 151      -3.845  17.249  13.369  1.00 94.09      A    O  
ATOM   1185  CB  PHE A 151      -5.327  17.832  10.726  1.00 95.54      A    C  
ATOM   1186  CG  PHE A 151      -6.387  17.749   9.650  1.00 96.29      A    C  
ATOM   1187  CD1 PHE A 151      -6.315  16.777   8.644  1.00 93.84      A    C  
ATOM   1188  CD2 PHE A 151      -7.456  18.667   9.648  1.00 93.68      A    C  
ATOM   1189  CE1 PHE A 151      -7.300  16.707   7.651  1.00 93.36      A    C  
ATOM   1190  CE2 PHE A 151      -8.445  18.603   8.651  1.00 93.08      A    C  
ATOM   1191  CZ  PHE A 151      -8.371  17.616   7.654  1.00 95.03      A    C  
ATOM   1192  N   HIS A 152      -2.627  16.150  11.833  1.00 95.63      A    N  
ATOM   1193  CA  HIS A 152      -1.353  16.370  12.507  1.00 94.83      A    C  
ATOM   1194  C   HIS A 152      -1.022  17.868  12.567  1.00 94.39      A    C  
ATOM   1195  O   HIS A 152      -1.345  18.623  11.658  1.00 93.35      A    O  
ATOM   1196  CB  HIS A 152      -0.255  15.592  11.785  1.00 94.25      A    C  
ATOM   1197  CG  HIS A 152       1.067  15.681  12.498  1.00 93.66      A    C  
ATOM   1198  CD2 HIS A 152       1.387  15.135  13.713  1.00 86.53      A    C  
ATOM   1199  ND1 HIS A 152       2.176  16.384  12.085  1.00 86.43      A    N  
ATOM   1200  CE1 HIS A 152       3.130  16.251  13.014  1.00 87.02      A    C  
ATOM   1201  NE2 HIS A 152       2.683  15.510  14.023  1.00 87.94      A    N  
ATOM   1202  N   LYS A 153      -0.340  18.322  13.623  1.00 92.97      A    N  
ATOM   1203  CA  LYS A 153      -0.017  19.744  13.829  1.00 91.43      A    C  
ATOM   1204  C   LYS A 153       0.753  20.384  12.660  1.00 91.54      A    C  
ATOM   1205  O   LYS A 153       0.556  21.562  12.393  1.00 88.80      A    O  
ATOM   1206  CB  LYS A 153       0.731  19.943  15.164  1.00 88.85      A    C  
ATOM   1207  CG  LYS A 153       2.143  19.324  15.185  1.00 81.50      A    C  
ATOM   1208  CD  LYS A 153       2.863  19.539  16.523  1.00 78.38      A    C  
ATOM   1209  CE  LYS A 153       4.262  18.913  16.446  1.00 66.50      A    C  
ATOM   1210  NZ  LYS A 153       5.022  18.990  17.732  1.00 60.41      A    N1+
ATOM   1211  N   ASN A 154       1.571  19.601  11.972  1.00 91.29      A    N  
ATOM   1212  CA  ASN A 154       2.383  20.046  10.838  1.00 90.99      A    C  
ATOM   1213  C   ASN A 154       1.739  19.737   9.477  1.00 91.59      A    C  
ATOM   1214  O   ASN A 154       2.387  19.904   8.445  1.00 87.91      A    O  
ATOM   1215  CB  ASN A 154       3.791  19.429  10.946  1.00 88.91      A    C  
ATOM   1216  CG  ASN A 154       4.566  19.840  12.188  1.00 85.18      A    C  
ATOM   1217  ND2 ASN A 154       5.628  19.128  12.485  1.00 76.55      A    N  
ATOM   1218  OD1 ASN A 154       4.256  20.777  12.907  1.00 77.87      A    O  
ATOM   1219  N   ASN A 155       0.498  19.272   9.437  1.00 90.09      A    N  
ATOM   1220  CA  ASN A 155      -0.212  19.030   8.183  1.00 90.27      A    C  
ATOM   1221  C   ASN A 155      -0.618  20.369   7.555  1.00 88.56      A    C  
ATOM   1222  O   ASN A 155      -1.566  21.010   7.986  1.00 84.36      A    O  
ATOM   1223  CB  ASN A 155      -1.411  18.104   8.450  1.00 90.99      A    C  
ATOM   1224  CG  ASN A 155      -2.178  17.763   7.185  1.00 93.08      A    C  
ATOM   1225  ND2 ASN A 155      -3.205  16.955   7.318  1.00 88.83      A    N  
ATOM   1226  OD1 ASN A 155      -1.860  18.199   6.085  1.00 90.93      A    O  
ATOM   1227  N   GLN A 156       0.109  20.782   6.517  1.00 86.42      A    N  
ATOM   1228  CA  GLN A 156      -0.146  22.042   5.807  1.00 83.38      A    C  
ATOM   1229  C   GLN A 156      -1.323  21.965   4.820  1.00 83.81      A    C  
ATOM   1230  O   GLN A 156      -1.816  22.995   4.386  1.00 78.64      A    O  
ATOM   1231  CB  GLN A 156       1.136  22.484   5.080  1.00 79.30      A    C  
ATOM   1232  CG  GLN A 156       2.288  22.768   6.062  1.00 71.19      A    C  
ATOM   1233  CD  GLN A 156       3.532  23.328   5.374  1.00 62.77      A    C  
ATOM   1234  NE2 GLN A 156       4.525  23.731   6.129  1.00 54.44      A    N  
ATOM   1235  OE1 GLN A 156       3.641  23.411   4.168  1.00 55.91      A    O  
ATOM   1236  N   LEU A 157      -1.766  20.755   4.489  1.00 84.16      A    N  
ATOM   1237  CA  LEU A 157      -2.870  20.500   3.558  1.00 83.65      A    C  
ATOM   1238  C   LEU A 157      -4.145  20.070   4.297  1.00 85.40      A    C  
ATOM   1239  O   LEU A 157      -4.937  19.299   3.774  1.00 80.04      A    O  
ATOM   1240  CB  LEU A 157      -2.414  19.481   2.492  1.00 80.29      A    C  
ATOM   1241  CG  LEU A 157      -1.252  19.952   1.601  1.00 76.13      A    C  
ATOM   1242  CD1 LEU A 157      -0.833  18.810   0.682  1.00 70.49      A    C  
ATOM   1243  CD2 LEU A 157      -1.649  21.145   0.728  1.00 73.05      A    C  
ATOM   1244  N   ALA A 158      -4.330  20.553   5.515  1.00 85.94      A    N  
ATOM   1245  CA  ALA A 158      -5.456  20.210   6.380  1.00 85.50      A    C  
ATOM   1246  C   ALA A 158      -6.784  20.894   5.971  1.00 86.46      A    C  
ATOM   1247  O   ALA A 158      -7.478  21.487   6.797  1.00 80.94      A    O  
ATOM   1248  CB  ALA A 158      -5.050  20.499   7.830  1.00 81.89      A    C  
ATOM   1249  N   LEU A 159      -7.119  20.841   4.686  1.00 85.91      A    N  
ATOM   1250  CA  LEU A 159      -8.347  21.400   4.133  1.00 85.58      A    C  
ATOM   1251  C   LEU A 159      -9.505  20.426   4.316  1.00 87.83      A    C  
ATOM   1252  O   LEU A 159      -9.367  19.236   4.076  1.00 84.26      A    O  
ATOM   1253  CB  LEU A 159      -8.123  21.723   2.647  1.00 79.84      A    C  
ATOM   1254  CG  LEU A 159      -7.245  22.963   2.426  1.00 68.08      A    C  
ATOM   1255  CD1 LEU A 159      -6.681  22.971   1.005  1.00 60.14      A    C  
ATOM   1256  CD2 LEU A 159      -8.046  24.256   2.623  1.00 60.03      A    C  
ATOM   1257  N   THR A 160     -10.663  20.943   4.688  1.00 87.56      A    N  
ATOM   1258  CA  THR A 160     -11.902  20.161   4.768  1.00 87.71      A    C  
ATOM   1259  C   THR A 160     -12.920  20.721   3.792  1.00 87.30      A    C  
ATOM   1260  O   THR A 160     -13.374  21.850   3.952  1.00 84.09      A    O  
ATOM   1261  CB  THR A 160     -12.484  20.133   6.188  1.00 85.54      A    C  
ATOM   1262  CG2 THR A 160     -11.551  19.427   7.173  1.00 77.61      A    C  
ATOM   1263  OG1 THR A 160     -12.701  21.437   6.673  1.00 78.21      A    O  
ATOM   1264  N   LEU A 161     -13.302  19.916   2.806  1.00 87.86      A    N  
ATOM   1265  CA  LEU A 161     -14.423  20.188   1.903  1.00 87.91      A    C  
ATOM   1266  C   LEU A 161     -15.491  19.140   2.170  1.00 87.77      A    C  
ATOM   1267  O   LEU A 161     -15.402  18.018   1.682  1.00 86.19      A    O  
ATOM   1268  CB  LEU A 161     -13.932  20.175   0.447  1.00 85.72      A    C  
ATOM   1269  CG  LEU A 161     -13.189  21.455   0.027  1.00 76.44      A    C  
ATOM   1270  CD1 LEU A 161     -12.551  21.243  -1.338  1.00 69.24      A    C  
ATOM   1271  CD2 LEU A 161     -14.125  22.652  -0.077  1.00 71.20      A    C  
ATOM   1272  N   ILE A 162     -16.466  19.498   2.997  1.00 89.26      A    N  
ATOM   1273  CA  ILE A 162     -17.497  18.573   3.454  1.00 89.47      A    C  
ATOM   1274  C   ILE A 162     -18.852  19.182   3.141  1.00 87.39      A    C  
ATOM   1275  O   ILE A 162     -19.174  20.260   3.644  1.00 83.39      A    O  
ATOM   1276  CB  ILE A 162     -17.319  18.255   4.955  1.00 88.90      A    C  
ATOM   1277  CG1 ILE A 162     -15.943  17.591   5.198  1.00 87.73      A    C  
ATOM   1278  CG2 ILE A 162     -18.461  17.342   5.442  1.00 87.68      A    C  
ATOM   1279  CD1 ILE A 162     -15.596  17.401   6.676  1.00 83.47      A    C  
ATOM   1280  N   ASP A 163     -19.649  18.500   2.337  1.00 88.75      A    N  
ATOM   1281  CA  ASP A 163     -21.054  18.827   2.180  1.00 86.65      A    C  
ATOM   1282  C   ASP A 163     -21.924  17.997   3.132  1.00 85.59      A    C  
ATOM   1283  O   ASP A 163     -21.534  16.940   3.635  1.00 80.02      A    O  
ATOM   1284  CB  ASP A 163     -21.484  18.805   0.697  1.00 81.49      A    C  
ATOM   1285  CG  ASP A 163     -21.795  17.433   0.104  1.00 76.76      A    C  
ATOM   1286  OD1 ASP A 163     -22.415  16.599   0.788  1.00 69.23      A    O  
ATOM   1287  OD2 ASP A 163     -21.522  17.252  -1.104  1.00 72.45      A    O1-
ATOM   1288  N   THR A 164     -23.090  18.501   3.420  1.00 84.15      A    N  
ATOM   1289  CA  THR A 164     -24.087  17.861   4.278  1.00 81.25      A    C  
ATOM   1290  C   THR A 164     -25.396  17.613   3.538  1.00 80.85      A    C  
ATOM   1291  O   THR A 164     -26.440  17.427   4.167  1.00 73.50      A    O  
ATOM   1292  CB  THR A 164     -24.308  18.661   5.569  1.00 75.46      A    C  
ATOM   1293  CG2 THR A 164     -23.034  18.781   6.393  1.00 68.16      A    C  
ATOM   1294  OG1 THR A 164     -24.744  19.962   5.273  1.00 70.03      A    O  
ATOM   1295  N   ASN A 165     -25.351  17.619   2.213  1.00 79.53      A    N  
ATOM   1296  CA  ASN A 165     -26.524  17.368   1.384  1.00 78.40      A    C  
ATOM   1297  C   ASN A 165     -26.940  15.907   1.538  1.00 79.73      A    C  
ATOM   1298  O   ASN A 165     -26.257  14.999   1.071  1.00 74.95      A    O  
ATOM   1299  CB  ASN A 165     -26.239  17.731  -0.077  1.00 73.24      A    C  
ATOM   1300  CG  ASN A 165     -25.915  19.197  -0.255  1.00 65.77      A    C  
ATOM   1301  ND2 ASN A 165     -24.916  19.502  -1.059  1.00 57.91      A    N  
ATOM   1302  OD1 ASN A 165     -26.548  20.071   0.302  1.00 58.35      A    O  
ATOM   1303  N   ARG A 166     -28.067  15.686   2.192  1.00 79.49      A    N  
ATOM   1304  CA  ARG A 166     -28.572  14.344   2.482  1.00 79.70      A    C  
ATOM   1305  C   ARG A 166     -30.070  14.249   2.212  1.00 78.18      A    C  
ATOM   1306  O   ARG A 166     -30.815  15.183   2.467  1.00 75.25      A    O  
ATOM   1307  CB  ARG A 166     -28.176  13.948   3.924  1.00 78.57      A    C  
ATOM   1308  CG  ARG A 166     -28.726  14.886   5.012  1.00 76.33      A    C  
ATOM   1309  CD  ARG A 166     -28.142  14.605   6.411  1.00 76.93      A    C  
ATOM   1310  NE  ARG A 166     -26.707  14.950   6.494  1.00 77.89      A    N  
ATOM   1311  CZ  ARG A 166     -26.022  15.401   7.548  1.00 78.27      A    C  
ATOM   1312  NH1 ARG A 166     -26.562  15.579   8.708  1.00 70.83      A    N1+
ATOM   1313  NH2 ARG A 166     -24.776  15.688   7.441  1.00 75.01      A    N  
ATOM   1314  N   SER A 167     -30.494  13.095   1.722  1.00 79.43      A    N  
ATOM   1315  CA  SER A 167     -31.901  12.798   1.438  1.00 78.16      A    C  
ATOM   1316  C   SER A 167     -32.629  12.136   2.613  1.00 79.09      A    C  
ATOM   1317  O   SER A 167     -33.809  11.813   2.501  1.00 74.07      A    O  
ATOM   1318  CB  SER A 167     -32.004  11.947   0.171  1.00 73.78      A    C  
ATOM   1319  OG  SER A 167     -31.371  10.709   0.367  1.00 66.25      A    O  
ATOM   1320  N   ARG A 168     -31.944  11.922   3.738  1.00 77.93      A    N  
ATOM   1321  CA  ARG A 168     -32.514  11.355   4.962  1.00 78.33      A    C  
ATOM   1322  C   ARG A 168     -32.187  12.202   6.184  1.00 77.47      A    C  
ATOM   1323  O   ARG A 168     -31.150  12.858   6.242  1.00 75.94      A    O  
ATOM   1324  CB  ARG A 168     -32.091   9.891   5.136  1.00 76.24      A    C  
ATOM   1325  CG  ARG A 168     -30.627   9.695   5.583  1.00 73.80      A    C  
ATOM   1326  CD  ARG A 168     -30.342   8.210   5.815  1.00 74.72      A    C  
ATOM   1327  NE  ARG A 168     -29.028   7.978   6.447  1.00 74.55      A    N  
ATOM   1328  CZ  ARG A 168     -28.782   7.337   7.582  1.00 76.86      A    C  
ATOM   1329  NH1 ARG A 168     -29.720   6.827   8.325  1.00 70.69      A    N1+
ATOM   1330  NH2 ARG A 168     -27.558   7.178   7.994  1.00 72.21      A    N  
ATOM   1331  N   ALA A 169     -33.063  12.129   7.193  1.00 78.74      A    N  
ATOM   1332  CA  ALA A 169     -32.751  12.662   8.514  1.00 78.77      A    C  
ATOM   1333  C   ALA A 169     -31.708  11.775   9.208  1.00 80.72      A    C  
ATOM   1334  O   ALA A 169     -31.735  10.547   9.086  1.00 77.31      A    O  
ATOM   1335  CB  ALA A 169     -34.042  12.778   9.324  1.00 74.89      A    C  
ATOM   1336  N   CYS A 170     -30.804  12.400   9.954  1.00 82.81      A    N  
ATOM   1337  CA  CYS A 170     -29.830  11.717  10.792  1.00 83.20      A    C  
ATOM   1338  C   CYS A 170     -30.331  11.696  12.234  1.00 83.86      A    C  
ATOM   1339  O   CYS A 170     -30.764  12.725  12.748  1.00 81.91      A    O  
ATOM   1340  CB  CYS A 170     -28.477  12.419  10.688  1.00 82.84      A    C  
ATOM   1341  SG  CYS A 170     -27.822  12.490   8.995  1.00 81.60      A    S  
ATOM   1342  N   HIS A 171     -30.235  10.540  12.885  1.00 83.56      A    N  
ATOM   1343  CA  HIS A 171     -30.391  10.489  14.332  1.00 82.90      A    C  
ATOM   1344  C   HIS A 171     -29.257  11.264  15.009  1.00 84.41      A    C  
ATOM   1345  O   HIS A 171     -28.159  11.335  14.456  1.00 81.89      A    O  
ATOM   1346  CB  HIS A 171     -30.476   9.039  14.801  1.00 78.59      A    C  
ATOM   1347  CG  HIS A 171     -31.754   8.374  14.358  1.00 71.60      A    C  
ATOM   1348  CD2 HIS A 171     -31.899   7.390  13.415  1.00 60.11      A    C  
ATOM   1349  ND1 HIS A 171     -33.014   8.698  14.788  1.00 61.71      A    N  
ATOM   1350  CE1 HIS A 171     -33.901   7.940  14.130  1.00 58.01      A    C  
ATOM   1351  NE2 HIS A 171     -33.262   7.135  13.281  1.00 58.79      A    N  
ATOM   1352  N   PRO A 172     -29.485  11.872  16.187  1.00 83.62      A    N  
ATOM   1353  CA  PRO A 172     -28.412  12.491  16.939  1.00 82.54      A    C  
ATOM   1354  C   PRO A 172     -27.366  11.440  17.335  1.00 84.18      A    C  
ATOM   1355  O   PRO A 172     -27.667  10.248  17.425  1.00 80.72      A    O  
ATOM   1356  CB  PRO A 172     -29.086  13.131  18.153  1.00 78.92      A    C  
ATOM   1357  CG  PRO A 172     -30.331  12.270  18.366  1.00 75.18      A    C  
ATOM   1358  CD  PRO A 172     -30.727  11.880  16.941  1.00 77.49      A    C  
ATOM   1359  N   CYS A 173     -26.139  11.884  17.594  1.00 85.75      A    N  
ATOM   1360  CA  CYS A 173     -25.120  11.021  18.191  1.00 86.93      A    C  
ATOM   1361  C   CYS A 173     -25.640  10.417  19.501  1.00 87.50      A    C  
ATOM   1362  O   CYS A 173     -26.424  11.044  20.213  1.00 85.04      A    O  
ATOM   1363  CB  CYS A 173     -23.846  11.822  18.457  1.00 86.64      A    C  
ATOM   1364  SG  CYS A 173     -22.989  12.433  16.974  1.00 85.65      A    S  
ATOM   1365  N   SER A 174     -25.154   9.234  19.850  1.00 86.12      A    N  
ATOM   1366  CA  SER A 174     -25.463   8.611  21.135  1.00 85.33      A    C  
ATOM   1367  C   SER A 174     -25.228   9.596  22.287  1.00 84.95      A    C  
ATOM   1368  O   SER A 174     -24.221  10.309  22.280  1.00 82.67      A    O  
ATOM   1369  CB  SER A 174     -24.596   7.362  21.333  1.00 83.67      A    C  
ATOM   1370  OG  SER A 174     -24.772   6.836  22.629  1.00 79.30      A    O  
ATOM   1371  N   PRO A 175     -26.077   9.629  23.315  1.00 80.69      A    N  
ATOM   1372  CA  PRO A 175     -25.851  10.440  24.513  1.00 77.99      A    C  
ATOM   1373  C   PRO A 175     -24.507  10.183  25.195  1.00 78.79      A    C  
ATOM   1374  O   PRO A 175     -23.984  11.051  25.888  1.00 74.77      A    O  
ATOM   1375  CB  PRO A 175     -27.019  10.099  25.446  1.00 75.94      A    C  
ATOM   1376  CG  PRO A 175     -28.119   9.628  24.503  1.00 73.89      A    C  
ATOM   1377  CD  PRO A 175     -27.341   8.931  23.390  1.00 77.37      A    C  
ATOM   1378  N   MET A 176     -23.919   9.013  24.957  1.00 83.69      A    N  
ATOM   1379  CA  MET A 176     -22.581   8.650  25.416  1.00 82.49      A    C  
ATOM   1380  C   MET A 176     -21.477   9.460  24.716  1.00 83.75      A    C  
ATOM   1381  O   MET A 176     -20.393   9.633  25.257  1.00 78.76      A    O  
ATOM   1382  CB  MET A 176     -22.358   7.152  25.158  1.00 78.98      A    C  
ATOM   1383  CG  MET A 176     -23.340   6.257  25.917  1.00 71.85      A    C  
ATOM   1384  SD  MET A 176     -22.986   6.117  27.685  1.00 64.94      A    S  
ATOM   1385  CE  MET A 176     -21.535   5.057  27.600  1.00 55.34      A    C  
ATOM   1386  N   CYS A 177     -21.766   9.981  23.509  1.00 82.91      A    N  
ATOM   1387  CA  CYS A 177     -20.816  10.747  22.720  1.00 81.80      A    C  
ATOM   1388  C   CYS A 177     -20.806  12.213  23.153  1.00 80.59      A    C  
ATOM   1389  O   CYS A 177     -21.583  13.047  22.695  1.00 75.97      A    O  
ATOM   1390  CB  CYS A 177     -21.123  10.603  21.233  1.00 82.22      A    C  
ATOM   1391  SG  CYS A 177     -21.070   8.900  20.623  1.00 82.21      A    S  
ATOM   1392  N   LYS A 178     -19.858  12.527  23.999  1.00 79.32      A    N  
ATOM   1393  CA  LYS A 178     -19.696  13.868  24.549  1.00 76.82      A    C  
ATOM   1394  C   LYS A 178     -19.349  14.882  23.463  1.00 77.16      A    C  
ATOM   1395  O   LYS A 178     -18.518  14.640  22.599  1.00 68.90      A    O  
ATOM   1396  CB  LYS A 178     -18.669  13.820  25.675  1.00 70.26      A    C  
ATOM   1397  CG  LYS A 178     -19.255  12.990  26.829  1.00 61.83      A    C  
ATOM   1398  CD  LYS A 178     -18.248  12.707  27.912  1.00 56.48      A    C  
ATOM   1399  CE  LYS A 178     -18.977  11.951  29.008  1.00 48.39      A    C  
ATOM   1400  NZ  LYS A 178     -18.080  11.561  30.089  1.00 42.82      A    N1+
ATOM   1401  N   GLY A 179     -20.010  16.026  23.528  1.00 77.21      A    N  
ATOM   1402  CA  GLY A 179     -19.899  17.064  22.511  1.00 77.36      A    C  
ATOM   1403  C   GLY A 179     -20.608  16.743  21.198  1.00 81.02      A    C  
ATOM   1404  O   GLY A 179     -20.383  17.463  20.235  1.00 75.38      A    O  
ATOM   1405  N   SER A 180     -21.437  15.706  21.173  1.00 82.16      A    N  
ATOM   1406  CA  SER A 180     -22.209  15.304  19.990  1.00 85.16      A    C  
ATOM   1407  C   SER A 180     -21.333  15.095  18.753  1.00 87.69      A    C  
ATOM   1408  O   SER A 180     -21.679  15.532  17.660  1.00 82.91      A    O  
ATOM   1409  CB  SER A 180     -23.362  16.281  19.732  1.00 80.11      A    C  
ATOM   1410  OG  SER A 180     -24.157  16.414  20.884  1.00 69.97      A    O  
ATOM   1411  N   ARG A 181     -20.186  14.451  18.930  1.00 88.72      A    N  
ATOM   1412  CA  ARG A 181     -19.241  14.103  17.866  1.00 90.02      A    C  
ATOM   1413  C   ARG A 181     -19.182  12.591  17.718  1.00 91.24      A    C  
ATOM   1414  O   ARG A 181     -18.795  11.904  18.661  1.00 89.69      A    O  
ATOM   1415  CB  ARG A 181     -17.859  14.676  18.170  1.00 88.56      A    C  
ATOM   1416  CG  ARG A 181     -17.870  16.210  18.168  1.00 86.43      A    C  
ATOM   1417  CD  ARG A 181     -16.491  16.751  18.494  1.00 82.90      A    C  
ATOM   1418  NE  ARG A 181     -16.494  18.209  18.434  1.00 78.17      A    N  
ATOM   1419  CZ  ARG A 181     -15.593  19.016  18.968  1.00 72.06      A    C  
ATOM   1420  NH1 ARG A 181     -14.598  18.548  19.671  1.00 65.60      A    N1+
ATOM   1421  NH2 ARG A 181     -15.677  20.302  18.805  1.00 68.25      A    N  
ATOM   1422  N   CYS A 182     -19.556  12.092  16.558  1.00 90.89      A    N  
ATOM   1423  CA  CYS A 182     -19.629  10.661  16.331  1.00 92.16      A    C  
ATOM   1424  C   CYS A 182     -19.411  10.298  14.860  1.00 93.26      A    C  
ATOM   1425  O   CYS A 182     -19.624  11.103  13.963  1.00 92.59      A    O  
ATOM   1426  CB  CYS A 182     -20.979  10.139  16.850  1.00 89.75      A    C  
ATOM   1427  SG  CYS A 182     -22.434  10.832  16.004  1.00 88.03      A    S  
ATOM   1428  N   TRP A 183     -18.984   9.070  14.638  1.00 95.16      A    N  
ATOM   1429  CA  TRP A 183     -18.802   8.451  13.327  1.00 95.89      A    C  
ATOM   1430  C   TRP A 183     -20.014   7.631  12.874  1.00 95.77      A    C  
ATOM   1431  O   TRP A 183     -20.075   7.201  11.726  1.00 93.91      A    O  
ATOM   1432  CB  TRP A 183     -17.564   7.571  13.394  1.00 95.99      A    C  
ATOM   1433  CG  TRP A 183     -16.293   8.288  13.704  1.00 96.35      A    C  
ATOM   1434  CD1 TRP A 183     -15.654   8.308  14.896  1.00 95.40      A    C  
ATOM   1435  CD2 TRP A 183     -15.467   9.068  12.792  1.00 96.57      A    C  
ATOM   1436  CE2 TRP A 183     -14.316   9.489  13.496  1.00 96.38      A    C  
ATOM   1437  CE3 TRP A 183     -15.574   9.414  11.426  1.00 96.42      A    C  
ATOM   1438  NE1 TRP A 183     -14.480   9.020  14.783  1.00 95.81      A    N  
ATOM   1439  CZ2 TRP A 183     -13.284  10.218  12.860  1.00 96.24      A    C  
ATOM   1440  CZ3 TRP A 183     -14.551  10.147  10.802  1.00 95.51      A    C  
ATOM   1441  CH2 TRP A 183     -13.420  10.536  11.509  1.00 95.50      A    C  
ATOM   1442  N   GLY A 184     -20.958   7.404  13.776  1.00 93.67      A    N  
ATOM   1443  CA  GLY A 184     -22.139   6.590  13.600  1.00 93.46      A    C  
ATOM   1444  C   GLY A 184     -23.108   6.732  14.769  1.00 93.64      A    C  
ATOM   1445  O   GLY A 184     -22.825   7.445  15.737  1.00 91.80      A    O  
ATOM   1446  N   GLU A 185     -24.233   6.051  14.677  1.00 90.26      A    N  
ATOM   1447  CA  GLU A 185     -25.293   6.108  15.693  1.00 89.24      A    C  
ATOM   1448  C   GLU A 185     -24.931   5.362  16.992  1.00 88.76      A    C  
ATOM   1449  O   GLU A 185     -25.385   5.720  18.074  1.00 83.70      A    O  
ATOM   1450  CB  GLU A 185     -26.578   5.547  15.057  1.00 85.35      A    C  
ATOM   1451  CG  GLU A 185     -27.826   5.735  15.930  1.00 77.93      A    C  
ATOM   1452  CD  GLU A 185     -29.124   5.245  15.246  1.00 75.86      A    C  
ATOM   1453  OE1 GLU A 185     -30.135   5.106  15.963  1.00 68.70      A    O  
ATOM   1454  OE2 GLU A 185     -29.123   5.051  14.012  1.00 71.21      A    O1-
ATOM   1455  N   SER A 186     -24.091   4.341  16.896  1.00 88.78      A    N  
ATOM   1456  CA  SER A 186     -23.684   3.514  18.026  1.00 88.24      A    C  
ATOM   1457  C   SER A 186     -22.916   4.315  19.083  1.00 88.86      A    C  
ATOM   1458  O   SER A 186     -22.097   5.178  18.765  1.00 87.00      A    O  
ATOM   1459  CB  SER A 186     -22.822   2.348  17.529  1.00 85.80      A    C  
ATOM   1460  OG  SER A 186     -22.360   1.552  18.603  1.00 79.29      A    O  
ATOM   1461  N   SER A 187     -23.094   3.960  20.347  1.00 87.80      A    N  
ATOM   1462  CA  SER A 187     -22.281   4.492  21.449  1.00 87.96      A    C  
ATOM   1463  C   SER A 187     -20.787   4.181  21.312  1.00 88.56      A    C  
ATOM   1464  O   SER A 187     -19.960   4.863  21.908  1.00 85.17      A    O  
ATOM   1465  CB  SER A 187     -22.788   3.947  22.781  1.00 85.36      A    C  
ATOM   1466  OG  SER A 187     -22.778   2.531  22.788  1.00 80.41      A    O  
ATOM   1467  N   GLU A 188     -20.428   3.182  20.503  1.00 89.50      A    N  
ATOM   1468  CA  GLU A 188     -19.040   2.850  20.209  1.00 89.99      A    C  
ATOM   1469  C   GLU A 188     -18.427   3.722  19.096  1.00 91.04      A    C  
ATOM   1470  O   GLU A 188     -17.222   3.671  18.891  1.00 88.67      A    O  
ATOM   1471  CB  GLU A 188     -18.921   1.378  19.815  1.00 88.00      A    C  
ATOM   1472  CG  GLU A 188     -19.308   0.418  20.941  1.00 82.95      A    C  
ATOM   1473  CD  GLU A 188     -18.871  -1.020  20.636  1.00 75.36      A    C  
ATOM   1474  OE1 GLU A 188     -19.459  -1.939  21.240  1.00 66.22      A    O  
ATOM   1475  OE2 GLU A 188     -17.916  -1.181  19.838  1.00 66.63      A    O1-
ATOM   1476  N   ASP A 189     -19.247   4.514  18.411  1.00 91.19      A    N  
ATOM   1477  CA  ASP A 189     -18.820   5.344  17.287  1.00 92.03      A    C  
ATOM   1478  C   ASP A 189     -18.535   6.799  17.675  1.00 92.99      A    C  
ATOM   1479  O   ASP A 189     -18.463   7.674  16.820  1.00 91.21      A    O  
ATOM   1480  CB  ASP A 189     -19.819   5.217  16.130  1.00 90.85      A    C  
ATOM   1481  CG  ASP A 189     -19.719   3.854  15.459  1.00 89.08      A    C  
ATOM   1482  OD1 ASP A 189     -18.583   3.440  15.130  1.00 84.05      A    O  
ATOM   1483  OD2 ASP A 189     -20.750   3.175  15.289  1.00 83.88      A    O1-
ATOM   1484  N   CYS A 190     -18.341   7.083  18.966  1.00 92.05      A    N  
ATOM   1485  CA  CYS A 190     -17.965   8.413  19.429  1.00 92.03      A    C  
ATOM   1486  C   CYS A 190     -16.553   8.796  18.954  1.00 92.48      A    C  
ATOM   1487  O   CYS A 190     -15.630   7.988  18.987  1.00 90.95      A    O  
ATOM   1488  CB  CYS A 190     -18.056   8.478  20.953  1.00 90.37      A    C  
ATOM   1489  SG  CYS A 190     -19.687   8.035  21.624  1.00 87.60      A    S  
ATOM   1490  N   GLN A 191     -16.358  10.066  18.566  1.00 92.88      A    N  
ATOM   1491  CA  GLN A 191     -15.021  10.556  18.237  1.00 93.21      A    C  
ATOM   1492  C   GLN A 191     -14.147  10.650  19.489  1.00 92.41      A    C  
ATOM   1493  O   GLN A 191     -14.464  11.367  20.434  1.00 90.75      A    O  
ATOM   1494  CB  GLN A 191     -15.107  11.911  17.521  1.00 92.79      A    C  
ATOM   1495  CG  GLN A 191     -13.722  12.348  17.015  1.00 92.42      A    C  
ATOM   1496  CD  GLN A 191     -13.698  13.729  16.369  1.00 93.88      A    C  
ATOM   1497  NE2 GLN A 191     -12.586  14.095  15.757  1.00 89.73      A    N  
ATOM   1498  OE1 GLN A 191     -14.636  14.503  16.419  1.00 90.72      A    O  
ATOM   1499  N   SER A 192     -12.987   9.990  19.446  1.00 92.33      A    N  
ATOM   1500  CA  SER A 192     -11.924  10.160  20.438  1.00 91.91      A    C  
ATOM   1501  C   SER A 192     -11.051  11.361  20.074  1.00 92.92      A    C  
ATOM   1502  O   SER A 192     -10.530  11.427  18.963  1.00 91.18      A    O  
ATOM   1503  CB  SER A 192     -11.076   8.898  20.502  1.00 89.17      A    C  
ATOM   1504  OG  SER A 192     -11.871   7.808  20.939  1.00 77.44      A    O  
ATOM   1505  N   LEU A 193     -10.852  12.297  21.009  1.00 92.35      A    N  
ATOM   1506  CA  LEU A 193      -9.990  13.461  20.816  1.00 92.47      A    C  
ATOM   1507  C   LEU A 193      -8.603  13.191  21.407  1.00 92.46      A    C  
ATOM   1508  O   LEU A 193      -8.475  12.795  22.560  1.00 90.33      A    O  
ATOM   1509  CB  LEU A 193     -10.629  14.718  21.443  1.00 91.64      A    C  
ATOM   1510  CG  LEU A 193     -12.021  15.076  20.911  1.00 91.25      A    C  
ATOM   1511  CD1 LEU A 193     -12.514  16.354  21.596  1.00 88.16      A    C  
ATOM   1512  CD2 LEU A 193     -12.046  15.313  19.404  1.00 87.65      A    C  
ATOM   1513  N   THR A 194      -7.558  13.435  20.608  1.00 93.04      A    N  
ATOM   1514  CA  THR A 194      -6.172  13.123  20.966  1.00 94.07      A    C  
ATOM   1515  C   THR A 194      -5.212  14.293  20.764  1.00 94.50      A    C  
ATOM   1516  O   THR A 194      -4.014  14.143  21.006  1.00 93.14      A    O  
ATOM   1517  CB  THR A 194      -5.661  11.907  20.188  1.00 93.71      A    C  
ATOM   1518  CG2 THR A 194      -6.498  10.656  20.414  1.00 89.30      A    C  
ATOM   1519  OG1 THR A 194      -5.674  12.178  18.805  1.00 90.16      A    O  
ATOM   1520  N   ARG A 195      -5.685  15.450  20.311  1.00 93.29      A    N  
ATOM   1521  CA  ARG A 195      -4.873  16.641  20.053  1.00 93.30      A    C  
ATOM   1522  C   ARG A 195      -5.432  17.905  20.701  1.00 93.08      A    C  
ATOM   1523  O   ARG A 195      -4.703  18.554  21.456  1.00 90.48      A    O  
ATOM   1524  CB  ARG A 195      -4.712  16.805  18.527  1.00 92.10      A    C  
ATOM   1525  CG  ARG A 195      -3.910  18.054  18.145  1.00 89.67      A    C  
ATOM   1526  CD  ARG A 195      -3.836  18.184  16.632  1.00 88.52      A    C  
ATOM   1527  NE  ARG A 195      -3.293  19.505  16.251  1.00 85.09      A    N  
ATOM   1528  CZ  ARG A 195      -3.365  20.065  15.054  1.00 82.72      A    C  
ATOM   1529  NH1 ARG A 195      -3.882  19.433  14.039  1.00 75.97      A    N1+
ATOM   1530  NH2 ARG A 195      -2.931  21.266  14.868  1.00 75.41      A    N  
ATOM   1531  N   THR A 196      -6.648  18.261  20.433  1.00 91.33      A    N  
ATOM   1532  CA  THR A 196      -7.218  19.546  20.878  1.00 90.33      A    C  
ATOM   1533  C   THR A 196      -7.461  19.622  22.388  1.00 90.21      A    C  
ATOM   1534  O   THR A 196      -7.627  20.711  22.927  1.00 87.47      A    O  
ATOM   1535  CB  THR A 196      -8.534  19.845  20.155  1.00 89.18      A    C  
ATOM   1536  CG2 THR A 196      -8.312  20.088  18.664  1.00 83.63      A    C  
ATOM   1537  OG1 THR A 196      -9.432  18.777  20.301  1.00 84.21      A    O  
ATOM   1538  N   VAL A 197      -7.441  18.474  23.060  1.00 88.61      A    N  
ATOM   1539  CA  VAL A 197      -7.594  18.362  24.518  1.00 88.48      A    C  
ATOM   1540  C   VAL A 197      -6.257  18.353  25.263  1.00 89.89      A    C  
ATOM   1541  O   VAL A 197      -6.256  18.348  26.485  1.00 87.48      A    O  
ATOM   1542  CB  VAL A 197      -8.415  17.115  24.876  1.00 86.07      A    C  
ATOM   1543  CG1 VAL A 197      -9.808  17.157  24.232  1.00 77.98      A    C  
ATOM   1544  CG2 VAL A 197      -7.721  15.810  24.468  1.00 77.96      A    C  
ATOM   1545  N   CYS A 198      -5.130  18.319  24.537  1.00 88.64      A    N  
ATOM   1546  CA  CYS A 198      -3.821  18.134  25.144  1.00 89.94      A    C  
ATOM   1547  C   CYS A 198      -3.335  19.387  25.873  1.00 90.00      A    C  
ATOM   1548  O   CYS A 198      -3.655  20.510  25.502  1.00 87.56      A    O  
ATOM   1549  CB  CYS A 198      -2.807  17.693  24.081  1.00 90.22      A    C  
ATOM   1550  SG  CYS A 198      -3.245  16.153  23.224  1.00 89.52      A    S  
ATOM   1551  N   ALA A 199      -2.473  19.182  26.863  1.00 89.13      A    N  
ATOM   1552  CA  ALA A 199      -1.712  20.254  27.476  1.00 87.93      A    C  
ATOM   1553  C   ALA A 199      -0.794  20.949  26.451  1.00 86.99      A    C  
ATOM   1554  O   ALA A 199      -0.411  20.379  25.429  1.00 82.00      A    O  
ATOM   1555  CB  ALA A 199      -0.921  19.678  28.652  1.00 85.64      A    C  
ATOM   1556  N   GLY A 200      -0.417  22.190  26.725  1.00 85.88      A    N  
ATOM   1557  CA  GLY A 200       0.462  22.956  25.854  1.00 83.55      A    C  
ATOM   1558  C   GLY A 200       1.776  22.212  25.564  1.00 83.90      A    C  
ATOM   1559  O   GLY A 200       2.428  21.711  26.466  1.00 75.47      A    O  
ATOM   1560  N   GLY A 201       2.156  22.166  24.289  1.00 81.42      A    N  
ATOM   1561  CA  GLY A 201       3.362  21.485  23.812  1.00 81.26      A    C  
ATOM   1562  C   GLY A 201       3.157  20.040  23.353  1.00 84.17      A    C  
ATOM   1563  O   GLY A 201       3.931  19.569  22.522  1.00 78.66      A    O  
ATOM   1564  N   CYS A 202       2.103  19.355  23.806  1.00 86.86      A    N  
ATOM   1565  CA  CYS A 202       1.832  18.000  23.332  1.00 88.01      A    C  
ATOM   1566  C   CYS A 202       1.310  18.001  21.885  1.00 90.26      A    C  
ATOM   1567  O   CYS A 202       0.381  18.729  21.552  1.00 87.67      A    O  
ATOM   1568  CB  CYS A 202       0.821  17.285  24.224  1.00 83.79      A    C  
ATOM   1569  SG  CYS A 202       0.953  17.442  26.016  1.00 80.18      A    S  
ATOM   1570  N   ALA A 203       1.848  17.120  21.046  1.00 92.27      A    N  
ATOM   1571  CA  ALA A 203       1.284  16.860  19.720  1.00 92.79      A    C  
ATOM   1572  C   ALA A 203       0.067  15.922  19.804  1.00 94.12      A    C  
ATOM   1573  O   ALA A 203      -0.951  16.177  19.169  1.00 92.06      A    O  
ATOM   1574  CB  ALA A 203       2.379  16.278  18.824  1.00 90.22      A    C  
ATOM   1575  N   ARG A 204       0.206  14.872  20.591  1.00 93.89      A    N  
ATOM   1576  CA  ARG A 204      -0.838  13.895  20.912  1.00 95.30      A    C  
ATOM   1577  C   ARG A 204      -0.800  13.570  22.399  1.00 95.47      A    C  
ATOM   1578  O   ARG A 204       0.245  13.697  23.030  1.00 93.92      A    O  
ATOM   1579  CB  ARG A 204      -0.653  12.617  20.073  1.00 95.08      A    C  
ATOM   1580  CG  ARG A 204      -0.859  12.806  18.559  1.00 92.98      A    C  
ATOM   1581  CD  ARG A 204      -2.322  13.055  18.216  1.00 93.37      A    C  
ATOM   1582  NE  ARG A 204      -2.503  13.308  16.785  1.00 92.59      A    N  
ATOM   1583  CZ  ARG A 204      -3.624  13.702  16.186  1.00 94.92      A    C  
ATOM   1584  NH1 ARG A 204      -4.732  13.862  16.845  1.00 87.53      A    N1+
ATOM   1585  NH2 ARG A 204      -3.635  13.959  14.928  1.00 88.90      A    N  
ATOM   1586  N   CYS A 205      -1.926  13.172  22.948  1.00 93.72      A    N  
ATOM   1587  CA  CYS A 205      -2.053  12.850  24.364  1.00 93.45      A    C  
ATOM   1588  C   CYS A 205      -3.127  11.788  24.603  1.00 93.10      A    C  
ATOM   1589  O   CYS A 205      -4.017  11.583  23.781  1.00 92.03      A    O  
ATOM   1590  CB  CYS A 205      -2.368  14.137  25.145  1.00 92.26      A    C  
ATOM   1591  SG  CYS A 205      -3.945  14.910  24.671  1.00 90.87      A    S  
ATOM   1592  N   LYS A 206      -3.056  11.158  25.767  1.00 92.34      A    N  
ATOM   1593  CA  LYS A 206      -4.097  10.275  26.296  1.00 90.90      A    C  
ATOM   1594  C   LYS A 206      -5.081  10.988  27.237  1.00 89.68      A    C  
ATOM   1595  O   LYS A 206      -6.015  10.374  27.729  1.00 86.53      A    O  
ATOM   1596  CB  LYS A 206      -3.448   9.053  26.961  1.00 89.18      A    C  
ATOM   1597  CG  LYS A 206      -2.582   9.419  28.176  1.00 86.48      A    C  
ATOM   1598  CD  LYS A 206      -2.266   8.199  29.027  1.00 84.68      A    C  
ATOM   1599  CE  LYS A 206      -1.578   8.646  30.314  1.00 77.48      A    C  
ATOM   1600  NZ  LYS A 206      -1.978   7.830  31.468  1.00 71.22      A    N1+
ATOM   1601  N   GLY A 207      -4.836  12.266  27.516  1.00 87.66      A    N  
ATOM   1602  CA  GLY A 207      -5.634  13.090  28.409  1.00 86.21      A    C  
ATOM   1603  C   GLY A 207      -5.110  14.525  28.484  1.00 87.84      A    C  
ATOM   1604  O   GLY A 207      -4.118  14.860  27.839  1.00 86.84      A    O  
ATOM   1605  N   PRO A 208      -5.750  15.399  29.274  1.00 86.13      A    N  
ATOM   1606  CA  PRO A 208      -5.488  16.838  29.238  1.00 85.86      A    C  
ATOM   1607  C   PRO A 208      -4.288  17.302  30.075  1.00 87.36      A    C  
ATOM   1608  O   PRO A 208      -3.918  18.470  29.999  1.00 83.81      A    O  
ATOM   1609  CB  PRO A 208      -6.800  17.466  29.711  1.00 83.88      A    C  
ATOM   1610  CG  PRO A 208      -7.357  16.423  30.681  1.00 81.72      A    C  
ATOM   1611  CD  PRO A 208      -6.946  15.105  30.041  1.00 84.00      A    C  
ATOM   1612  N   LEU A 209      -3.668  16.441  30.878  1.00 86.43      A    N  
ATOM   1613  CA  LEU A 209      -2.505  16.819  31.685  1.00 87.23      A    C  
ATOM   1614  C   LEU A 209      -1.199  16.781  30.890  1.00 88.29      A    C  
ATOM   1615  O   LEU A 209      -1.050  15.956  29.997  1.00 87.04      A    O  
ATOM   1616  CB  LEU A 209      -2.356  15.896  32.884  1.00 85.48      A    C  
ATOM   1617  CG  LEU A 209      -3.382  16.126  33.989  1.00 82.49      A    C  
ATOM   1618  CD1 LEU A 209      -3.113  15.077  35.046  1.00 76.64      A    C  
ATOM   1619  CD2 LEU A 209      -3.242  17.493  34.649  1.00 76.33      A    C  
ATOM   1620  N   PRO A 210      -0.169  17.545  31.302  1.00 86.36      A    N  
ATOM   1621  CA  PRO A 210       1.178  17.394  30.780  1.00 86.34      A    C  
ATOM   1622  C   PRO A 210       1.734  15.971  30.897  1.00 87.53      A    C  
ATOM   1623  O   PRO A 210       2.443  15.511  30.015  1.00 85.45      A    O  
ATOM   1624  CB  PRO A 210       2.030  18.383  31.577  1.00 84.96      A    C  
ATOM   1625  CG  PRO A 210       1.030  19.437  32.027  1.00 82.54      A    C  
ATOM   1626  CD  PRO A 210      -0.244  18.635  32.263  1.00 84.48      A    C  
ATOM   1627  N   THR A 211       1.373  15.255  31.962  1.00 87.70      A    N  
ATOM   1628  CA  THR A 211       1.761  13.847  32.171  1.00 87.37      A    C  
ATOM   1629  C   THR A 211       1.049  12.870  31.233  1.00 88.53      A    C  
ATOM   1630  O   THR A 211       1.449  11.716  31.162  1.00 86.29      A    O  
ATOM   1631  CB  THR A 211       1.501  13.409  33.611  1.00 85.74      A    C  
ATOM   1632  CG2 THR A 211       2.418  14.143  34.590  1.00 77.34      A    C  
ATOM   1633  OG1 THR A 211       0.175  13.711  33.983  1.00 79.31      A    O  
ATOM   1634  N   ASP A 212       0.030  13.320  30.531  1.00 89.71      A    N  
ATOM   1635  CA  ASP A 212      -0.683  12.511  29.540  1.00 90.22      A    C  
ATOM   1636  C   ASP A 212      -0.161  12.718  28.119  1.00 91.69      A    C  
ATOM   1637  O   ASP A 212      -0.662  12.072  27.201  1.00 90.42      A    O  
ATOM   1638  CB  ASP A 212      -2.173  12.836  29.548  1.00 89.29      A    C  
ATOM   1639  CG  ASP A 212      -2.823  12.658  30.888  1.00 87.85      A    C  
ATOM   1640  OD1 ASP A 212      -2.534  11.675  31.607  1.00 83.13      A    O  
ATOM   1641  OD2 ASP A 212      -3.679  13.516  31.189  1.00 82.78      A    O1-
ATOM   1642  N   CYS A 213       0.813  13.624  27.943  1.00 92.30      A    N  
ATOM   1643  CA  CYS A 213       1.436  13.812  26.647  1.00 93.12      A    C  
ATOM   1644  C   CYS A 213       2.089  12.508  26.180  1.00 93.97      A    C  
ATOM   1645  O   CYS A 213       2.808  11.848  26.925  1.00 92.75      A    O  
ATOM   1646  CB  CYS A 213       2.474  14.930  26.686  1.00 91.80      A    C  
ATOM   1647  SG  CYS A 213       1.842  16.608  26.968  1.00 88.57      A    S  
ATOM   1648  N   CYS A 214       1.869  12.164  24.924  1.00 94.76      A    N  
ATOM   1649  CA  CYS A 214       2.574  11.099  24.257  1.00 95.16      A    C  
ATOM   1650  C   CYS A 214       4.010  11.523  23.947  1.00 95.28      A    C  
ATOM   1651  O   CYS A 214       4.311  12.711  23.840  1.00 94.25      A    O  
ATOM   1652  CB  CYS A 214       1.818  10.722  22.978  1.00 94.80      A    C  
ATOM   1653  SG  CYS A 214       0.082  10.261  23.263  1.00 94.02      A    S  
ATOM   1654  N   HIS A 215       4.887  10.550  23.762  1.00 95.79      A    N  
ATOM   1655  CA  HIS A 215       6.229  10.788  23.239  1.00 95.83      A    C  
ATOM   1656  C   HIS A 215       6.156  11.499  21.866  1.00 95.94      A    C  
ATOM   1657  O   HIS A 215       5.221  11.277  21.103  1.00 95.63      A    O  
ATOM   1658  CB  HIS A 215       6.965   9.459  23.144  1.00 95.56      A    C  
ATOM   1659  CG  HIS A 215       8.426   9.624  22.847  1.00 95.51      A    C  
ATOM   1660  CD2 HIS A 215       9.420   9.871  23.759  1.00 87.55      A    C  
ATOM   1661  ND1 HIS A 215       9.021   9.612  21.601  1.00 87.68      A    N  
ATOM   1662  CE1 HIS A 215      10.331   9.850  21.760  1.00 89.40      A    C  
ATOM   1663  NE2 HIS A 215      10.609  10.011  23.063  1.00 90.66      A    N  
ATOM   1664  N   GLU A 216       7.145  12.328  21.548  1.00 95.33      A    N  
ATOM   1665  CA  GLU A 216       7.141  13.117  20.302  1.00 94.83      A    C  
ATOM   1666  C   GLU A 216       7.117  12.272  19.019  1.00 95.60      A    C  
ATOM   1667  O   GLU A 216       6.617  12.728  17.993  1.00 93.80      A    O  
ATOM   1668  CB  GLU A 216       8.357  14.063  20.304  1.00 92.22      A    C  
ATOM   1669  CG  GLU A 216       9.699  13.325  20.280  1.00 80.03      A    C  
ATOM   1670  CD  GLU A 216      10.912  14.266  20.269  1.00 75.43      A    C  
ATOM   1671  OE1 GLU A 216      12.041  13.730  20.191  1.00 67.77      A    O  
ATOM   1672  OE2 GLU A 216      10.709  15.502  20.323  1.00 68.94      A    O1-
ATOM   1673  N   GLN A 217       7.604  11.035  19.091  1.00 95.26      A    N  
ATOM   1674  CA  GLN A 217       7.559  10.069  17.989  1.00 95.70      A    C  
ATOM   1675  C   GLN A 217       6.223   9.321  17.870  1.00 96.27      A    C  
ATOM   1676  O   GLN A 217       6.067   8.502  16.965  1.00 95.29      A    O  
ATOM   1677  CB  GLN A 217       8.741   9.095  18.102  1.00 95.50      A    C  
ATOM   1678  CG  GLN A 217      10.114   9.770  17.959  1.00 93.56      A    C  
ATOM   1679  CD  GLN A 217      10.275  10.489  16.624  1.00 93.91      A    C  
ATOM   1680  NE2 GLN A 217      10.893  11.640  16.617  1.00 84.91      A    N  
ATOM   1681  OE1 GLN A 217       9.821  10.040  15.577  1.00 86.00      A    O  
ATOM   1682  N   CYS A 218       5.270   9.566  18.760  1.00 96.38      A    N  
ATOM   1683  CA  CYS A 218       3.951   8.958  18.660  1.00 96.36      A    C  
ATOM   1684  C   CYS A 218       3.053   9.702  17.673  1.00 96.36      A    C  
ATOM   1685  O   CYS A 218       2.962  10.931  17.675  1.00 95.26      A    O  
ATOM   1686  CB  CYS A 218       3.263   8.892  20.036  1.00 95.77      A    C  
ATOM   1687  SG  CYS A 218       4.024   7.823  21.289  1.00 94.62      A    S  
ATOM   1688  N   ALA A 219       2.312   8.947  16.884  1.00 96.94      A    N  
ATOM   1689  CA  ALA A 219       1.158   9.396  16.126  1.00 96.96      A    C  
ATOM   1690  C   ALA A 219      -0.118   8.714  16.637  1.00 96.82      A    C  
ATOM   1691  O   ALA A 219      -0.065   7.699  17.328  1.00 95.39      A    O  
ATOM   1692  CB  ALA A 219       1.425   9.128  14.645  1.00 96.30      A    C  
ATOM   1693  N   ALA A 220      -1.260   9.272  16.303  1.00 96.43      A    N  
ATOM   1694  CA  ALA A 220      -2.604   8.795  16.653  1.00 96.24      A    C  
ATOM   1695  C   ALA A 220      -2.962   8.772  18.147  1.00 95.98      A    C  
ATOM   1696  O   ALA A 220      -4.140   8.685  18.488  1.00 93.08      A    O  
ATOM   1697  CB  ALA A 220      -2.857   7.444  15.964  1.00 95.42      A    C  
ATOM   1698  N   GLY A 221      -2.003   8.884  19.042  1.00 95.89      A    N  
ATOM   1699  CA  GLY A 221      -2.169   8.814  20.490  1.00 95.50      A    C  
ATOM   1700  C   GLY A 221      -1.230   7.792  21.126  1.00 96.19      A    C  
ATOM   1701  O   GLY A 221      -0.322   7.273  20.483  1.00 94.98      A    O  
ATOM   1702  N   CYS A 222      -1.432   7.529  22.412  1.00 94.82      A    N  
ATOM   1703  CA  CYS A 222      -0.584   6.634  23.190  1.00 94.40      A    C  
ATOM   1704  C   CYS A 222      -1.312   6.041  24.395  1.00 93.81      A    C  
ATOM   1705  O   CYS A 222      -2.358   6.538  24.810  1.00 91.98      A    O  
ATOM   1706  CB  CYS A 222       0.666   7.408  23.645  1.00 93.59      A    C  
ATOM   1707  SG  CYS A 222       0.285   8.857  24.678  1.00 92.60      A    S  
ATOM   1708  N   THR A 223      -0.720   5.015  24.992  1.00 93.96      A    N  
ATOM   1709  CA  THR A 223      -1.165   4.401  26.253  1.00 92.87      A    C  
ATOM   1710  C   THR A 223      -0.365   4.889  27.451  1.00 92.21      A    C  
ATOM   1711  O   THR A 223      -0.842   4.847  28.582  1.00 89.08      A    O  
ATOM   1712  CB  THR A 223      -1.054   2.881  26.151  1.00 92.11      A    C  
ATOM   1713  CG2 THR A 223      -1.891   2.349  24.991  1.00 87.07      A    C  
ATOM   1714  OG1 THR A 223       0.271   2.491  25.901  1.00 88.50      A    O  
ATOM   1715  N   GLY A 224       0.843   5.400  27.204  1.00 92.79      A    N  
ATOM   1716  CA  GLY A 224       1.758   5.922  28.192  1.00 92.44      A    C  
ATOM   1717  C   GLY A 224       2.736   6.935  27.575  1.00 93.50      A    C  
ATOM   1718  O   GLY A 224       2.618   7.271  26.400  1.00 92.31      A    O  
ATOM   1719  N   PRO A 225       3.705   7.431  28.348  1.00 92.46      A    N  
ATOM   1720  CA  PRO A 225       4.587   8.516  27.905  1.00 92.21      A    C  
ATOM   1721  C   PRO A 225       5.801   8.063  27.090  1.00 93.12      A    C  
ATOM   1722  O   PRO A 225       6.547   8.906  26.597  1.00 91.01      A    O  
ATOM   1723  CB  PRO A 225       5.010   9.203  29.209  1.00 90.58      A    C  
ATOM   1724  CG  PRO A 225       5.067   8.033  30.198  1.00 88.73      A    C  
ATOM   1725  CD  PRO A 225       3.898   7.151  29.752  1.00 91.18      A    C  
ATOM   1726  N   LYS A 226       6.058   6.765  26.977  1.00 93.47      A    N  
ATOM   1727  CA  LYS A 226       7.255   6.234  26.320  1.00 94.50      A    C  
ATOM   1728  C   LYS A 226       7.044   6.107  24.811  1.00 94.92      A    C  
ATOM   1729  O   LYS A 226       5.930   5.958  24.333  1.00 94.13      A    O  
ATOM   1730  CB  LYS A 226       7.652   4.879  26.925  1.00 94.15      A    C  
ATOM   1731  CG  LYS A 226       7.945   4.940  28.424  1.00 91.67      A    C  
ATOM   1732  CD  LYS A 226       8.326   3.538  28.907  1.00 88.41      A    C  
ATOM   1733  CE  LYS A 226       8.607   3.531  30.408  1.00 80.37      A    C  
ATOM   1734  NZ  LYS A 226       8.906   2.157  30.871  1.00 71.30      A    N1+
ATOM   1735  N   HIS A 227       8.153   6.086  24.080  1.00 94.55      A    N  
ATOM   1736  CA  HIS A 227       8.143   5.830  22.636  1.00 95.19      A    C  
ATOM   1737  C   HIS A 227       7.670   4.410  22.254  1.00 95.60      A    C  
ATOM   1738  O   HIS A 227       7.339   4.181  21.098  1.00 93.22      A    O  
ATOM   1739  CB  HIS A 227       9.539   6.130  22.074  1.00 93.11      A    C  
ATOM   1740  CG  HIS A 227      10.692   5.364  22.672  1.00 90.48      A    C  
ATOM   1741  CD2 HIS A 227      10.687   4.369  23.607  1.00 79.39      A    C  
ATOM   1742  ND1 HIS A 227      12.024   5.600  22.383  1.00 77.84      A    N  
ATOM   1743  CE1 HIS A 227      12.779   4.770  23.110  1.00 80.30      A    C  
ATOM   1744  NE2 HIS A 227      11.996   4.009  23.877  1.00 82.54      A    N  
ATOM   1745  N   SER A 228       7.602   3.495  23.219  1.00 95.26      A    N  
ATOM   1746  CA  SER A 228       7.016   2.160  23.070  1.00 95.20      A    C  
ATOM   1747  C   SER A 228       5.507   2.126  23.306  1.00 95.09      A    C  
ATOM   1748  O   SER A 228       4.875   1.098  23.063  1.00 92.15      A    O  
ATOM   1749  CB  SER A 228       7.694   1.198  24.045  1.00 94.24      A    C  
ATOM   1750  OG  SER A 228       7.555   1.647  25.384  1.00 90.22      A    O  
ATOM   1751  N   ASP A 229       4.916   3.214  23.780  1.00 95.39      A    N  
ATOM   1752  CA  ASP A 229       3.511   3.257  24.183  1.00 94.90      A    C  
ATOM   1753  C   ASP A 229       2.614   3.881  23.097  1.00 95.07      A    C  
ATOM   1754  O   ASP A 229       1.442   4.173  23.345  1.00 92.89      A    O  
ATOM   1755  CB  ASP A 229       3.371   4.033  25.509  1.00 94.00      A    C  
ATOM   1756  CG  ASP A 229       4.204   3.510  26.678  1.00 93.23      A    C  
ATOM   1757  OD1 ASP A 229       4.549   2.311  26.719  1.00 89.14      A    O  
ATOM   1758  OD2 ASP A 229       4.517   4.337  27.565  1.00 89.03      A    O1-
ATOM   1759  N   CYS A 230       3.164   4.140  21.921  1.00 95.46      A    N  
ATOM   1760  CA  CYS A 230       2.460   4.810  20.841  1.00 95.54      A    C  
ATOM   1761  C   CYS A 230       1.409   3.903  20.182  1.00 95.49      A    C  
ATOM   1762  O   CYS A 230       1.655   2.728  19.935  1.00 94.14      A    O  
ATOM   1763  CB  CYS A 230       3.468   5.291  19.789  1.00 95.18      A    C  
ATOM   1764  SG  CYS A 230       4.822   6.344  20.383  1.00 94.77      A    S  
ATOM   1765  N   LEU A 231       0.260   4.482  19.806  1.00 96.21      A    N  
ATOM   1766  CA  LEU A 231      -0.756   3.768  19.016  1.00 95.72      A    C  
ATOM   1767  C   LEU A 231      -0.317   3.553  17.560  1.00 95.55      A    C  
ATOM   1768  O   LEU A 231      -0.704   2.562  16.936  1.00 93.80      A    O  
ATOM   1769  CB  LEU A 231      -2.078   4.543  19.049  1.00 95.17      A    C  
ATOM   1770  CG  LEU A 231      -2.701   4.707  20.446  1.00 94.25      A    C  
ATOM   1771  CD1 LEU A 231      -4.074   5.359  20.323  1.00 91.34      A    C  
ATOM   1772  CD2 LEU A 231      -2.868   3.362  21.151  1.00 90.32      A    C  
ATOM   1773  N   ALA A 232       0.479   4.475  17.040  1.00 96.09      A    N  
ATOM   1774  CA  ALA A 232       1.191   4.395  15.780  1.00 96.39      A    C  
ATOM   1775  C   ALA A 232       2.481   5.221  15.880  1.00 96.97      A    C  
ATOM   1776  O   ALA A 232       2.612   6.075  16.758  1.00 96.24      A    O  
ATOM   1777  CB  ALA A 232       0.283   4.889  14.648  1.00 95.78      A    C  
ATOM   1778  N   CYS A 233       3.424   4.980  14.983  1.00 96.32      A    N  
ATOM   1779  CA  CYS A 233       4.661   5.757  14.913  1.00 96.42      A    C  
ATOM   1780  C   CYS A 233       4.538   6.903  13.907  1.00 96.48      A    C  
ATOM   1781  O   CYS A 233       4.005   6.729  12.819  1.00 95.49      A    O  
ATOM   1782  CB  CYS A 233       5.829   4.832  14.579  1.00 96.09      A    C  
ATOM   1783  SG  CYS A 233       6.115   3.565  15.851  1.00 95.47      A    S  
ATOM   1784  N   LEU A 234       5.059   8.069  14.272  1.00 96.27      A    N  
ATOM   1785  CA  LEU A 234       5.111   9.234  13.395  1.00 95.95      A    C  
ATOM   1786  C   LEU A 234       6.040   8.999  12.193  1.00 95.84      A    C  
ATOM   1787  O   LEU A 234       5.687   9.343  11.070  1.00 93.73      A    O  
ATOM   1788  CB  LEU A 234       5.555  10.446  14.238  1.00 94.82      A    C  
ATOM   1789  CG  LEU A 234       5.604  11.768  13.454  1.00 92.05      A    C  
ATOM   1790  CD1 LEU A 234       4.232  12.168  12.926  1.00 89.61      A    C  
ATOM   1791  CD2 LEU A 234       6.100  12.886  14.366  1.00 89.45      A    C  
ATOM   1792  N   HIS A 235       7.199   8.377  12.440  1.00 95.29      A    N  
ATOM   1793  CA  HIS A 235       8.208   8.073  11.423  1.00 95.15      A    C  
ATOM   1794  C   HIS A 235       8.376   6.564  11.239  1.00 95.16      A    C  
ATOM   1795  O   HIS A 235       7.744   5.991  10.359  1.00 93.23      A    O  
ATOM   1796  CB  HIS A 235       9.521   8.795  11.761  1.00 94.35      A    C  
ATOM   1797  CG  HIS A 235       9.394  10.285  11.803  1.00 94.15      A    C  
ATOM   1798  CD2 HIS A 235       9.343  11.154  10.737  1.00 83.14      A    C  
ATOM   1799  ND1 HIS A 235       9.298  11.062  12.929  1.00 82.12      A    N  
ATOM   1800  CE1 HIS A 235       9.201  12.353  12.568  1.00 85.01      A    C  
ATOM   1801  NE2 HIS A 235       9.227  12.452  11.234  1.00 86.88      A    N  
ATOM   1802  N   PHE A 236       9.186   5.914  12.063  1.00 95.14      A    N  
ATOM   1803  CA  PHE A 236       9.522   4.505  11.911  1.00 95.64      A    C  
ATOM   1804  C   PHE A 236       9.182   3.686  13.150  1.00 95.88      A    C  
ATOM   1805  O   PHE A 236       9.395   4.117  14.278  1.00 94.78      A    O  
ATOM   1806  CB  PHE A 236      10.996   4.358  11.535  1.00 94.90      A    C  
ATOM   1807  CG  PHE A 236      11.341   5.009  10.212  1.00 95.53      A    C  
ATOM   1808  CD1 PHE A 236      10.992   4.380   9.008  1.00 92.62      A    C  
ATOM   1809  CD2 PHE A 236      11.964   6.270  10.182  1.00 92.81      A    C  
ATOM   1810  CE1 PHE A 236      11.260   5.004   7.782  1.00 91.79      A    C  
ATOM   1811  CE2 PHE A 236      12.239   6.894   8.956  1.00 91.66      A    C  
ATOM   1812  CZ  PHE A 236      11.881   6.260   7.761  1.00 92.98      A    C  
ATOM   1813  N   ASN A 237       8.715   2.474  12.940  1.00 95.78      A    N  
ATOM   1814  CA  ASN A 237       8.542   1.463  13.978  1.00 95.32      A    C  
ATOM   1815  C   ASN A 237       9.730   0.496  13.963  1.00 95.02      A    C  
ATOM   1816  O   ASN A 237       9.881  -0.300  13.041  1.00 93.99      A    O  
ATOM   1817  CB  ASN A 237       7.190   0.768  13.766  1.00 94.43      A    C  
ATOM   1818  CG  ASN A 237       6.846  -0.220  14.862  1.00 93.54      A    C  
ATOM   1819  ND2 ASN A 237       5.585  -0.547  15.007  1.00 85.52      A    N  
ATOM   1820  OD1 ASN A 237       7.676  -0.722  15.598  1.00 87.61      A    O  
ATOM   1821  N   HIS A 238      10.555   0.549  14.994  1.00 94.65      A    N  
ATOM   1822  CA  HIS A 238      11.666  -0.352  15.234  1.00 94.65      A    C  
ATOM   1823  C   HIS A 238      11.306  -1.323  16.363  1.00 93.99      A    C  
ATOM   1824  O   HIS A 238      11.455  -1.015  17.543  1.00 91.03      A    O  
ATOM   1825  CB  HIS A 238      12.919   0.477  15.538  1.00 93.82      A    C  
ATOM   1826  CG  HIS A 238      14.148  -0.341  15.798  1.00 93.90      A    C  
ATOM   1827  CD2 HIS A 238      14.453  -1.595  15.333  1.00 86.41      A    C  
ATOM   1828  ND1 HIS A 238      15.206   0.065  16.579  1.00 84.73      A    N  
ATOM   1829  CE1 HIS A 238      16.115  -0.916  16.578  1.00 86.86      A    C  
ATOM   1830  NE2 HIS A 238      15.697  -1.937  15.843  1.00 88.59      A    N  
ATOM   1831  N   SER A 239      10.795  -2.495  16.000  1.00 93.94      A    N  
ATOM   1832  CA  SER A 239      10.420  -3.548  16.956  1.00 93.07      A    C  
ATOM   1833  C   SER A 239       9.467  -3.077  18.076  1.00 93.48      A    C  
ATOM   1834  O   SER A 239       9.607  -3.450  19.235  1.00 89.53      A    O  
ATOM   1835  CB  SER A 239      11.670  -4.240  17.512  1.00 90.99      A    C  
ATOM   1836  OG  SER A 239      12.413  -4.806  16.450  1.00 80.94      A    O  
ATOM   1837  N   GLY A 240       8.487  -2.241  17.720  1.00 92.81      A    N  
ATOM   1838  CA  GLY A 240       7.505  -1.683  18.658  1.00 92.99      A    C  
ATOM   1839  C   GLY A 240       7.901  -0.335  19.278  1.00 94.62      A    C  
ATOM   1840  O   GLY A 240       7.071   0.282  19.941  1.00 92.68      A    O  
ATOM   1841  N   ILE A 241       9.127   0.136  19.045  1.00 95.41      A    N  
ATOM   1842  CA  ILE A 241       9.619   1.441  19.490  1.00 96.04      A    C  
ATOM   1843  C   ILE A 241       9.509   2.428  18.324  1.00 96.33      A    C  
ATOM   1844  O   ILE A 241       9.962   2.141  17.218  1.00 94.67      A    O  
ATOM   1845  CB  ILE A 241      11.059   1.318  20.016  1.00 94.61      A    C  
ATOM   1846  CG1 ILE A 241      11.101   0.333  21.210  1.00 89.37      A    C  
ATOM   1847  CG2 ILE A 241      11.604   2.689  20.416  1.00 88.51      A    C  
ATOM   1848  CD1 ILE A 241      12.516   0.024  21.725  1.00 79.88      A    C  
ATOM   1849  N   CYS A 242       8.913   3.587  18.566  1.00 95.10      A    N  
ATOM   1850  CA  CYS A 242       8.821   4.633  17.560  1.00 95.78      A    C  
ATOM   1851  C   CYS A 242      10.069   5.523  17.569  1.00 95.54      A    C  
ATOM   1852  O   CYS A 242      10.392   6.129  18.584  1.00 93.90      A    O  
ATOM   1853  CB  CYS A 242       7.541   5.444  17.773  1.00 95.54      A    C  
ATOM   1854  SG  CYS A 242       6.032   4.471  17.516  1.00 95.16      A    S  
ATOM   1855  N   GLU A 243      10.743   5.618  16.424  1.00 95.61      A    N  
ATOM   1856  CA  GLU A 243      12.006   6.340  16.264  1.00 95.05      A    C  
ATOM   1857  C   GLU A 243      11.969   7.259  15.035  1.00 94.96      A    C  
ATOM   1858  O   GLU A 243      11.234   7.030  14.069  1.00 93.00      A    O  
ATOM   1859  CB  GLU A 243      13.181   5.357  16.180  1.00 92.75      A    C  
ATOM   1860  CG  GLU A 243      13.357   4.546  17.480  1.00 86.07      A    C  
ATOM   1861  CD  GLU A 243      14.618   3.676  17.505  1.00 82.75      A    C  
ATOM   1862  OE1 GLU A 243      14.964   3.203  18.608  1.00 73.90      A    O  
ATOM   1863  OE2 GLU A 243      15.238   3.463  16.444  1.00 74.66      A    O1-
ATOM   1864  N   LEU A 244      12.788   8.309  15.073  1.00 93.98      A    N  
ATOM   1865  CA  LEU A 244      12.921   9.254  13.970  1.00 93.12      A    C  
ATOM   1866  C   LEU A 244      13.600   8.617  12.744  1.00 92.41      A    C  
ATOM   1867  O   LEU A 244      13.268   8.947  11.606  1.00 89.40      A    O  
ATOM   1868  CB  LEU A 244      13.714  10.472  14.477  1.00 92.07      A    C  
ATOM   1869  CG  LEU A 244      13.904  11.584  13.424  1.00 90.02      A    C  
ATOM   1870  CD1 LEU A 244      12.585  12.191  12.971  1.00 84.67      A    C  
ATOM   1871  CD2 LEU A 244      14.759  12.713  14.017  1.00 85.22      A    C  
ATOM   1872  N   HIS A 245      14.552   7.723  12.998  1.00 93.66      A    N  
ATOM   1873  CA  HIS A 245      15.318   7.020  11.975  1.00 92.87      A    C  
ATOM   1874  C   HIS A 245      15.482   5.557  12.353  1.00 93.61      A    C  
ATOM   1875  O   HIS A 245      15.550   5.211  13.534  1.00 91.56      A    O  
ATOM   1876  CB  HIS A 245      16.693   7.693  11.807  1.00 90.68      A    C  
ATOM   1877  CG  HIS A 245      16.605   9.147  11.430  1.00 88.53      A    C  
ATOM   1878  CD2 HIS A 245      17.077  10.228  12.149  1.00 77.02      A    C  
ATOM   1879  ND1 HIS A 245      16.020   9.662  10.301  1.00 78.12      A    N  
ATOM   1880  CE1 HIS A 245      16.118  10.999  10.333  1.00 77.99      A    C  
ATOM   1881  NE2 HIS A 245      16.763  11.381  11.438  1.00 79.50      A    N  
ATOM   1882  N   CYS A 246      15.607   4.691  11.353  1.00 91.84      A    N  
ATOM   1883  CA  CYS A 246      16.062   3.330  11.581  1.00 92.85      A    C  
ATOM   1884  C   CYS A 246      17.576   3.324  11.876  1.00 93.00      A    C  
ATOM   1885  O   CYS A 246      18.289   4.188  11.361  1.00 91.43      A    O  
ATOM   1886  CB  CYS A 246      15.724   2.455  10.373  1.00 92.24      A    C  
ATOM   1887  SG  CYS A 246      13.939   2.288  10.085  1.00 92.01      A    S  
ATOM   1888  N   PRO A 247      18.083   2.356  12.669  1.00 93.12      A    N  
ATOM   1889  CA  PRO A 247      19.516   2.200  12.901  1.00 92.15      A    C  
ATOM   1890  C   PRO A 247      20.280   2.076  11.580  1.00 91.94      A    C  
ATOM   1891  O   PRO A 247      19.902   1.298  10.703  1.00 90.07      A    O  
ATOM   1892  CB  PRO A 247      19.664   0.949  13.768  1.00 90.57      A    C  
ATOM   1893  CG  PRO A 247      18.319   0.844  14.475  1.00 89.62      A    C  
ATOM   1894  CD  PRO A 247      17.339   1.381  13.435  1.00 92.24      A    C  
ATOM   1895  N   ALA A 248      21.359   2.841  11.437  1.00 91.28      A    N  
ATOM   1896  CA  ALA A 248      22.177   2.824  10.231  1.00 90.15      A    C  
ATOM   1897  C   ALA A 248      22.841   1.451  10.027  1.00 90.11      A    C  
ATOM   1898  O   ALA A 248      23.254   0.808  10.987  1.00 87.93      A    O  
ATOM   1899  CB  ALA A 248      23.220   3.951  10.317  1.00 87.48      A    C  
ATOM   1900  N   LEU A 249      22.995   1.033   8.775  1.00 87.95      A    N  
ATOM   1901  CA  LEU A 249      23.649  -0.235   8.423  1.00 86.49      A    C  
ATOM   1902  C   LEU A 249      25.153  -0.234   8.712  1.00 86.04      A    C  
ATOM   1903  O   LEU A 249      25.753  -1.284   8.912  1.00 83.36      A    O  
ATOM   1904  CB  LEU A 249      23.448  -0.517   6.928  1.00 85.04      A    C  
ATOM   1905  CG  LEU A 249      21.993  -0.752   6.498  1.00 84.09      A    C  
ATOM   1906  CD1 LEU A 249      21.995  -0.965   4.983  1.00 80.53      A    C  
ATOM   1907  CD2 LEU A 249      21.381  -1.975   7.171  1.00 80.33      A    C  
ATOM   1908  N   VAL A 250      25.757   0.940   8.699  1.00 84.05      A    N  
ATOM   1909  CA  VAL A 250      27.185   1.139   8.907  1.00 83.06      A    C  
ATOM   1910  C   VAL A 250      27.366   2.168  10.012  1.00 83.21      A    C  
ATOM   1911  O   VAL A 250      26.759   3.240   9.979  1.00 81.57      A    O  
ATOM   1912  CB  VAL A 250      27.888   1.575   7.609  1.00 80.04      A    C  
ATOM   1913  CG1 VAL A 250      29.399   1.706   7.811  1.00 71.29      A    C  
ATOM   1914  CG2 VAL A 250      27.664   0.569   6.476  1.00 72.83      A    C  
ATOM   1915  N   THR A 251      28.206   1.838  10.981  1.00 82.42      A    N  
ATOM   1916  CA  THR A 251      28.607   2.747  12.053  1.00 82.46      A    C  
ATOM   1917  C   THR A 251      30.056   3.151  11.852  1.00 83.16      A    C  
ATOM   1918  O   THR A 251      30.911   2.325  11.543  1.00 79.42      A    O  
ATOM   1919  CB  THR A 251      28.409   2.125  13.447  1.00 77.85      A    C  
ATOM   1920  CG2 THR A 251      26.920   2.064  13.793  1.00 66.61      A    C  
ATOM   1921  OG1 THR A 251      28.921   0.819  13.507  1.00 67.60      A    O  
ATOM   1922  N   TYR A 252      30.339   4.428  12.044  1.00 80.74      A    N  
ATOM   1923  CA  TYR A 252      31.700   4.936  12.032  1.00 80.03      A    C  
ATOM   1924  C   TYR A 252      32.318   4.763  13.417  1.00 80.69      A    C  
ATOM   1925  O   TYR A 252      31.810   5.315  14.393  1.00 76.97      A    O  
ATOM   1926  CB  TYR A 252      31.691   6.387  11.569  1.00 76.36      A    C  
ATOM   1927  CG  TYR A 252      33.076   6.928  11.334  1.00 73.06      A    C  
ATOM   1928  CD1 TYR A 252      33.695   7.756  12.282  1.00 66.25      A    C  
ATOM   1929  CD2 TYR A 252      33.757   6.591  10.146  1.00 66.27      A    C  
ATOM   1930  CE1 TYR A 252      34.979   8.266  12.047  1.00 61.99      A    C  
ATOM   1931  CE2 TYR A 252      35.038   7.085   9.899  1.00 61.82      A    C  
ATOM   1932  CZ  TYR A 252      35.648   7.933  10.843  1.00 64.45      A    C  
ATOM   1933  OH  TYR A 252      36.895   8.447  10.600  1.00 61.57      A    O  
ATOM   1934  N   ASN A 253      33.389   3.994  13.492  1.00 79.54      A    N  
ATOM   1935  CA  ASN A 253      34.142   3.855  14.722  1.00 79.55      A    C  
ATOM   1936  C   ASN A 253      35.086   5.064  14.865  1.00 79.50      A    C  
ATOM   1937  O   ASN A 253      36.007   5.243  14.076  1.00 76.29      A    O  
ATOM   1938  CB  ASN A 253      34.865   2.502  14.720  1.00 76.09      A    C  
ATOM   1939  CG  ASN A 253      35.561   2.226  16.037  1.00 72.31      A    C  
ATOM   1940  ND2 ASN A 253      35.772   0.964  16.376  1.00 65.80      A    N  
ATOM   1941  OD1 ASN A 253      35.919   3.103  16.787  1.00 66.15      A    O  
ATOM   1942  N   THR A 254      34.849   5.879  15.877  1.00 81.56      A    N  
ATOM   1943  CA  THR A 254      35.637   7.084  16.140  1.00 81.57      A    C  
ATOM   1944  C   THR A 254      37.052   6.792  16.626  1.00 82.39      A    C  
ATOM   1945  O   THR A 254      37.916   7.643  16.475  1.00 77.23      A    O  
ATOM   1946  CB  THR A 254      34.944   7.977  17.176  1.00 77.88      A    C  
ATOM   1947  CG2 THR A 254      33.684   8.616  16.588  1.00 68.18      A    C  
ATOM   1948  OG1 THR A 254      34.540   7.213  18.291  1.00 70.98      A    O  
ATOM   1949  N   ASP A 255      37.280   5.594  17.179  1.00 82.88      A    N  
ATOM   1950  CA  ASP A 255      38.593   5.214  17.708  1.00 83.70      A    C  
ATOM   1951  C   ASP A 255      39.502   4.644  16.614  1.00 84.48      A    C  
ATOM   1952  O   ASP A 255      40.698   4.923  16.588  1.00 79.32      A    O  
ATOM   1953  CB  ASP A 255      38.419   4.193  18.841  1.00 81.81      A    C  
ATOM   1954  CG  ASP A 255      37.606   4.716  20.023  1.00 76.12      A    C  
ATOM   1955  OD1 ASP A 255      37.587   5.945  20.249  1.00 69.67      A    O  
ATOM   1956  OD2 ASP A 255      36.998   3.867  20.724  1.00 69.73      A    O1-
ATOM   1957  N   THR A 256      38.931   3.857  15.680  1.00 81.39      A    N  
ATOM   1958  CA  THR A 256      39.686   3.265  14.562  1.00 80.55      A    C  
ATOM   1959  C   THR A 256      39.600   4.075  13.274  1.00 81.60      A    C  
ATOM   1960  O   THR A 256      40.345   3.809  12.334  1.00 77.55      A    O  
ATOM   1961  CB  THR A 256      39.267   1.815  14.296  1.00 77.68      A    C  
ATOM   1962  CG2 THR A 256      39.431   0.934  15.538  1.00 70.25      A    C  
ATOM   1963  OG1 THR A 256      37.928   1.728  13.893  1.00 71.97      A    O  
ATOM   1964  N   PHE A 257      38.704   5.061  13.206  1.00 82.40      A    N  
ATOM   1965  CA  PHE A 257      38.388   5.819  11.996  1.00 82.68      A    C  
ATOM   1966  C   PHE A 257      37.900   4.942  10.830  1.00 83.65      A    C  
ATOM   1967  O   PHE A 257      38.005   5.324   9.666  1.00 78.99      A    O  
ATOM   1968  CB  PHE A 257      39.536   6.769  11.612  1.00 79.64      A    C  
ATOM   1969  CG  PHE A 257      39.859   7.803  12.665  1.00 75.31      A    C  
ATOM   1970  CD1 PHE A 257      39.193   9.045  12.658  1.00 69.87      A    C  
ATOM   1971  CD2 PHE A 257      40.807   7.535  13.663  1.00 69.43      A    C  
ATOM   1972  CE1 PHE A 257      39.477  10.012  13.624  1.00 63.74      A    C  
ATOM   1973  CE2 PHE A 257      41.097   8.501  14.645  1.00 62.45      A    C  
ATOM   1974  CZ  PHE A 257      40.426   9.742  14.622  1.00 64.01      A    C  
ATOM   1975  N   GLU A 258      37.336   3.787  11.144  1.00 80.24      A    N  
ATOM   1976  CA  GLU A 258      36.833   2.843  10.159  1.00 82.03      A    C  
ATOM   1977  C   GLU A 258      35.308   2.767  10.188  1.00 82.19      A    C  
ATOM   1978  O   GLU A 258      34.655   2.847  11.234  1.00 79.55      A    O  
ATOM   1979  CB  GLU A 258      37.470   1.463  10.359  1.00 79.47      A    C  
ATOM   1980  CG  GLU A 258      38.954   1.457  10.004  1.00 71.24      A    C  
ATOM   1981  CD  GLU A 258      39.618   0.068  10.175  1.00 67.73      A    C  
ATOM   1982  OE1 GLU A 258      40.749  -0.081   9.676  1.00 59.90      A    O  
ATOM   1983  OE2 GLU A 258      38.983  -0.810  10.809  1.00 63.55      A    O1-
ATOM   1984  N   SER A 259      34.722   2.586   9.014  1.00 81.18      A    N  
ATOM   1985  CA  SER A 259      33.308   2.260   8.875  1.00 81.27      A    C  
ATOM   1986  C   SER A 259      33.123   0.757   9.023  1.00 82.16      A    C  
ATOM   1987  O   SER A 259      33.663  -0.010   8.230  1.00 80.20      A    O  
ATOM   1988  CB  SER A 259      32.784   2.736   7.526  1.00 77.63      A    C  
ATOM   1989  OG  SER A 259      32.838   4.155   7.461  1.00 69.31      A    O  
ATOM   1990  N   MET A 260      32.353   0.337  10.010  1.00 82.08      A    N  
ATOM   1991  CA  MET A 260      32.076  -1.072  10.255  1.00 82.77      A    C  
ATOM   1992  C   MET A 260      30.586  -1.380  10.082  1.00 84.49      A    C  
ATOM   1993  O   MET A 260      29.745  -0.537  10.390  1.00 82.16      A    O  
ATOM   1994  CB  MET A 260      32.571  -1.484  11.639  1.00 79.12      A    C  
ATOM   1995  CG  MET A 260      34.094  -1.348  11.772  1.00 69.68      A    C  
ATOM   1996  SD  MET A 260      34.842  -2.430  13.019  1.00 64.16      A    S  
ATOM   1997  CE  MET A 260      34.073  -1.795  14.523  1.00 54.34      A    C  
ATOM   1998  N   PRO A 261      30.228  -2.593   9.627  1.00 82.47      A    N  
ATOM   1999  CA  PRO A 261      28.847  -3.040   9.604  1.00 82.78      A    C  
ATOM   2000  C   PRO A 261      28.236  -2.965  11.006  1.00 84.91      A    C  
ATOM   2001  O   PRO A 261      28.827  -3.428  11.982  1.00 82.78      A    O  
ATOM   2002  CB  PRO A 261      28.875  -4.476   9.071  1.00 79.54      A    C  
ATOM   2003  CG  PRO A 261      30.196  -4.556   8.316  1.00 76.80      A    C  
ATOM   2004  CD  PRO A 261      31.105  -3.630   9.111  1.00 79.00      A    C  
ATOM   2005  N   ASN A 262      27.054  -2.408  11.105  1.00 84.66      A    N  
ATOM   2006  CA  ASN A 262      26.291  -2.388  12.338  1.00 86.22      A    C  
ATOM   2007  C   ASN A 262      25.412  -3.646  12.411  1.00 86.78      A    C  
ATOM   2008  O   ASN A 262      24.476  -3.771  11.618  1.00 84.62      A    O  
ATOM   2009  CB  ASN A 262      25.468  -1.097  12.388  1.00 84.81      A    C  
ATOM   2010  CG  ASN A 262      24.645  -0.977  13.662  1.00 84.96      A    C  
ATOM   2011  ND2 ASN A 262      23.781   0.011  13.722  1.00 80.04      A    N  
ATOM   2012  OD1 ASN A 262      24.770  -1.748  14.603  1.00 81.31      A    O  
ATOM   2013  N   PRO A 263      25.641  -4.556  13.369  1.00 87.85      A    N  
ATOM   2014  CA  PRO A 263      24.800  -5.745  13.522  1.00 87.28      A    C  
ATOM   2015  C   PRO A 263      23.348  -5.399  13.875  1.00 88.39      A    C  
ATOM   2016  O   PRO A 263      22.438  -6.156  13.544  1.00 85.46      A    O  
ATOM   2017  CB  PRO A 263      25.479  -6.565  14.625  1.00 85.83      A    C  
ATOM   2018  CG  PRO A 263      26.238  -5.530  15.445  1.00 83.43      A    C  
ATOM   2019  CD  PRO A 263      26.668  -4.506  14.400  1.00 86.62      A    C  
ATOM   2020  N   GLU A 264      23.108  -4.240  14.473  1.00 88.63      A    N  
ATOM   2021  CA  GLU A 264      21.773  -3.724  14.765  1.00 89.11      A    C  
ATOM   2022  C   GLU A 264      21.188  -2.871  13.632  1.00 90.96      A    C  
ATOM   2023  O   GLU A 264      20.077  -2.351  13.758  1.00 88.08      A    O  
ATOM   2024  CB  GLU A 264      21.795  -2.943  16.089  1.00 86.52      A    C  
ATOM   2025  CG  GLU A 264      22.106  -3.829  17.310  1.00 78.24      A    C  
ATOM   2026  CD  GLU A 264      21.140  -5.025  17.419  1.00 69.41      A    C  
ATOM   2027  OE1 GLU A 264      21.579  -6.080  17.904  1.00 59.77      A    O  
ATOM   2028  OE2 GLU A 264      19.971  -4.907  16.959  1.00 61.25      A    O1-
ATOM   2029  N   GLY A 265      21.900  -2.729  12.529  1.00 89.70      A    N  
ATOM   2030  CA  GLY A 265      21.440  -2.004  11.358  1.00 90.18      A    C  
ATOM   2031  C   GLY A 265      20.116  -2.545  10.817  1.00 91.41      A    C  
ATOM   2032  O   GLY A 265      19.838  -3.746  10.864  1.00 89.83      A    O  
ATOM   2033  N   ARG A 266      19.273  -1.648  10.315  1.00 92.49      A    N  
ATOM   2034  CA  ARG A 266      17.960  -1.982   9.753  1.00 93.44      A    C  
ATOM   2035  C   ARG A 266      17.725  -1.214   8.462  1.00 93.59      A    C  
ATOM   2036  O   ARG A 266      18.150  -0.073   8.309  1.00 91.94      A    O  
ATOM   2037  CB  ARG A 266      16.845  -1.683  10.769  1.00 92.58      A    C  
ATOM   2038  CG  ARG A 266      16.913  -2.487  12.079  1.00 90.95      A    C  
ATOM   2039  CD  ARG A 266      16.711  -3.997  11.893  1.00 89.46      A    C  
ATOM   2040  NE  ARG A 266      16.760  -4.705  13.180  1.00 86.65      A    N  
ATOM   2041  CZ  ARG A 266      17.859  -5.191  13.778  1.00 83.22      A    C  
ATOM   2042  NH1 ARG A 266      19.030  -5.169  13.209  1.00 75.97      A    N1+
ATOM   2043  NH2 ARG A 266      17.796  -5.691  14.969  1.00 78.40      A    N  
ATOM   2044  N   TYR A 267      16.997  -1.833   7.562  1.00 93.76      A    N  
ATOM   2045  CA  TYR A 267      16.499  -1.189   6.356  1.00 93.56      A    C  
ATOM   2046  C   TYR A 267      15.168  -0.495   6.635  1.00 94.02      A    C  
ATOM   2047  O   TYR A 267      14.353  -0.995   7.414  1.00 93.05      A    O  
ATOM   2048  CB  TYR A 267      16.341  -2.218   5.235  1.00 92.45      A    C  
ATOM   2049  CG  TYR A 267      17.633  -2.879   4.818  1.00 91.85      A    C  
ATOM   2050  CD1 TYR A 267      18.404  -2.333   3.769  1.00 88.06      A    C  
ATOM   2051  CD2 TYR A 267      18.092  -4.041   5.482  1.00 88.48      A    C  
ATOM   2052  CE1 TYR A 267      19.603  -2.926   3.383  1.00 87.11      A    C  
ATOM   2053  CE2 TYR A 267      19.304  -4.640   5.108  1.00 86.65      A    C  
ATOM   2054  CZ  TYR A 267      20.058  -4.074   4.057  1.00 88.13      A    C  
ATOM   2055  OH  TYR A 267      21.258  -4.648   3.696  1.00 85.52      A    O  
ATOM   2056  N   THR A 268      14.920   0.617   5.978  1.00 94.34      A    N  
ATOM   2057  CA  THR A 268      13.611   1.280   6.001  1.00 93.96      A    C  
ATOM   2058  C   THR A 268      12.671   0.629   4.991  1.00 93.66      A    C  
ATOM   2059  O   THR A 268      12.941   0.616   3.792  1.00 92.56      A    O  
ATOM   2060  CB  THR A 268      13.720   2.785   5.735  1.00 92.78      A    C  
ATOM   2061  CG2 THR A 268      14.560   3.502   6.792  1.00 81.94      A    C  
ATOM   2062  OG1 THR A 268      14.316   3.042   4.489  1.00 81.37      A    O  
ATOM   2063  N   PHE A 269      11.548   0.134   5.464  1.00 93.94      A    N  
ATOM   2064  CA  PHE A 269      10.473  -0.419   4.649  1.00 93.27      A    C  
ATOM   2065  C   PHE A 269       9.145   0.253   5.008  1.00 92.70      A    C  
ATOM   2066  O   PHE A 269       8.534  -0.054   6.035  1.00 90.86      A    O  
ATOM   2067  CB  PHE A 269      10.433  -1.939   4.827  1.00 92.52      A    C  
ATOM   2068  CG  PHE A 269       9.322  -2.593   4.032  1.00 93.04      A    C  
ATOM   2069  CD1 PHE A 269       8.236  -3.209   4.684  1.00 91.10      A    C  
ATOM   2070  CD2 PHE A 269       9.355  -2.561   2.627  1.00 91.25      A    C  
ATOM   2071  CE1 PHE A 269       7.199  -3.793   3.950  1.00 90.45      A    C  
ATOM   2072  CE2 PHE A 269       8.312  -3.139   1.882  1.00 90.06      A    C  
ATOM   2073  CZ  PHE A 269       7.239  -3.757   2.541  1.00 90.79      A    C  
ATOM   2074  N   GLY A 270       8.708   1.200   4.184  1.00 91.59      A    N  
ATOM   2075  CA  GLY A 270       7.594   2.077   4.525  1.00 90.90      A    C  
ATOM   2076  C   GLY A 270       7.871   2.817   5.839  1.00 92.88      A    C  
ATOM   2077  O   GLY A 270       8.884   3.497   5.965  1.00 90.64      A    O  
ATOM   2078  N   ALA A 271       6.994   2.646   6.818  1.00 91.92      A    N  
ATOM   2079  CA  ALA A 271       7.147   3.220   8.158  1.00 93.37      A    C  
ATOM   2080  C   ALA A 271       7.697   2.207   9.188  1.00 94.47      A    C  
ATOM   2081  O   ALA A 271       7.399   2.300  10.379  1.00 92.37      A    O  
ATOM   2082  CB  ALA A 271       5.806   3.840   8.572  1.00 92.18      A    C  
ATOM   2083  N   SER A 272       8.472   1.219   8.750  1.00 93.78      A    N  
ATOM   2084  CA  SER A 272       9.027   0.179   9.614  1.00 93.97      A    C  
ATOM   2085  C   SER A 272      10.520  -0.025   9.359  1.00 95.33      A    C  
ATOM   2086  O   SER A 272      11.004   0.159   8.246  1.00 93.66      A    O  
ATOM   2087  CB  SER A 272       8.279  -1.149   9.415  1.00 91.33      A    C  
ATOM   2088  OG  SER A 272       6.913  -1.000   9.744  1.00 79.12      A    O  
ATOM   2089  N   CYS A 273      11.236  -0.444  10.400  1.00 93.68      A    N  
ATOM   2090  CA  CYS A 273      12.622  -0.881  10.330  1.00 94.27      A    C  
ATOM   2091  C   CYS A 273      12.660  -2.412  10.255  1.00 94.20      A    C  
ATOM   2092  O   CYS A 273      12.117  -3.091  11.127  1.00 92.47      A    O  
ATOM   2093  CB  CYS A 273      13.391  -0.366  11.552  1.00 93.90      A    C  
ATOM   2094  SG  CYS A 273      13.276   1.426  11.812  1.00 93.10      A    S  
ATOM   2095  N   VAL A 274      13.312  -2.958   9.224  1.00 93.64      A    N  
ATOM   2096  CA  VAL A 274      13.380  -4.402   8.966  1.00 92.88      A    C  
ATOM   2097  C   VAL A 274      14.836  -4.872   8.860  1.00 92.87      A    C  
ATOM   2098  O   VAL A 274      15.716  -4.127   8.453  1.00 92.35      A    O  
ATOM   2099  CB  VAL A 274      12.558  -4.811   7.730  1.00 91.81      A    C  
ATOM   2100  CG1 VAL A 274      11.075  -4.481   7.923  1.00 86.80      A    C  
ATOM   2101  CG2 VAL A 274      13.042  -4.142   6.435  1.00 87.93      A    C  
ATOM   2102  N   THR A 275      15.086  -6.131   9.219  1.00 92.10      A    N  
ATOM   2103  CA  THR A 275      16.421  -6.745   9.143  1.00 90.76      A    C  
ATOM   2104  C   THR A 275      16.846  -7.060   7.712  1.00 90.18      A    C  
ATOM   2105  O   THR A 275      18.037  -7.013   7.400  1.00 87.96      A    O  
ATOM   2106  CB  THR A 275      16.475  -8.044   9.956  1.00 89.51      A    C  
ATOM   2107  CG2 THR A 275      16.393  -7.779  11.460  1.00 79.30      A    C  
ATOM   2108  OG1 THR A 275      15.376  -8.861   9.629  1.00 81.08      A    O  
ATOM   2109  N   ALA A 276      15.892  -7.364   6.854  1.00 91.14      A    N  
ATOM   2110  CA  ALA A 276      16.085  -7.606   5.436  1.00 90.28      A    C  
ATOM   2111  C   ALA A 276      14.887  -7.054   4.663  1.00 91.28      A    C  
ATOM   2112  O   ALA A 276      13.769  -7.036   5.184  1.00 89.62      A    O  
ATOM   2113  CB  ALA A 276      16.261  -9.109   5.203  1.00 87.28      A    C  
ATOM   2114  N   CYS A 277      15.116  -6.611   3.438  1.00 90.48      A    N  
ATOM   2115  CA  CYS A 277      14.022  -6.177   2.587  1.00 91.00      A    C  
ATOM   2116  C   CYS A 277      13.100  -7.363   2.260  1.00 91.26      A    C  
ATOM   2117  O   CYS A 277      13.587  -8.470   2.045  1.00 89.79      A    O  
ATOM   2118  CB  CYS A 277      14.565  -5.506   1.322  1.00 91.01      A    C  
ATOM   2119  SG  CYS A 277      15.373  -3.920   1.677  1.00 90.57      A    S  
ATOM   2120  N   PRO A 278      11.774  -7.151   2.210  1.00 90.97      A    N  
ATOM   2121  CA  PRO A 278      10.839  -8.187   1.812  1.00 90.21      A    C  
ATOM   2122  C   PRO A 278      11.145  -8.731   0.417  1.00 90.93      A    C  
ATOM   2123  O   PRO A 278      11.799  -8.071  -0.397  1.00 89.93      A    O  
ATOM   2124  CB  PRO A 278       9.446  -7.549   1.874  1.00 88.40      A    C  
ATOM   2125  CG  PRO A 278       9.627  -6.404   2.846  1.00 87.77      A    C  
ATOM   2126  CD  PRO A 278      11.060  -5.947   2.594  1.00 90.38      A    C  
ATOM   2127  N   TYR A 279      10.638  -9.916   0.123  1.00 89.20      A    N  
ATOM   2128  CA  TYR A 279      10.783 -10.521  -1.197  1.00 89.09      A    C  
ATOM   2129  C   TYR A 279      10.363  -9.540  -2.302  1.00 88.47      A    C  
ATOM   2130  O   TYR A 279       9.407  -8.785  -2.144  1.00 85.79      A    O  
ATOM   2131  CB  TYR A 279       9.969 -11.811  -1.268  1.00 88.06      A    C  
ATOM   2132  CG  TYR A 279      10.238 -12.588  -2.544  1.00 89.23      A    C  
ATOM   2133  CD1 TYR A 279       9.384 -12.473  -3.660  1.00 86.35      A    C  
ATOM   2134  CD2 TYR A 279      11.403 -13.377  -2.628  1.00 86.78      A    C  
ATOM   2135  CE1 TYR A 279       9.702 -13.136  -4.864  1.00 85.34      A    C  
ATOM   2136  CE2 TYR A 279      11.731 -14.036  -3.813  1.00 84.61      A    C  
ATOM   2137  CZ  TYR A 279      10.885 -13.917  -4.935  1.00 86.88      A    C  
ATOM   2138  OH  TYR A 279      11.241 -14.545  -6.088  1.00 84.88      A    O  
ATOM   2139  N   ASN A 280      11.095  -9.580  -3.413  1.00 89.91      A    N  
ATOM   2140  CA  ASN A 280      10.898  -8.719  -4.584  1.00 91.16      A    C  
ATOM   2141  C   ASN A 280      11.319  -7.242  -4.421  1.00 92.25      A    C  
ATOM   2142  O   ASN A 280      11.407  -6.535  -5.424  1.00 89.87      A    O  
ATOM   2143  CB  ASN A 280       9.451  -8.891  -5.074  1.00 89.29      A    C  
ATOM   2144  CG  ASN A 280       9.250  -8.562  -6.533  1.00 89.68      A    C  
ATOM   2145  ND2 ASN A 280       8.094  -8.027  -6.874  1.00 84.70      A    N  
ATOM   2146  OD1 ASN A 280      10.094  -8.825  -7.381  1.00 84.89      A    O  
ATOM   2147  N   TYR A 281      11.644  -6.786  -3.213  1.00 91.40      A    N  
ATOM   2148  CA  TYR A 281      12.230  -5.465  -2.986  1.00 92.10      A    C  
ATOM   2149  C   TYR A 281      13.755  -5.508  -3.147  1.00 92.38      A    C  
ATOM   2150  O   TYR A 281      14.415  -6.489  -2.820  1.00 91.25      A    O  
ATOM   2151  CB  TYR A 281      11.839  -4.916  -1.615  1.00 92.09      A    C  
ATOM   2152  CG  TYR A 281      10.402  -4.429  -1.543  1.00 92.29      A    C  
ATOM   2153  CD1 TYR A 281      10.119  -3.053  -1.645  1.00 89.89      A    C  
ATOM   2154  CD2 TYR A 281       9.341  -5.346  -1.392  1.00 90.32      A    C  
ATOM   2155  CE1 TYR A 281       8.800  -2.595  -1.602  1.00 89.43      A    C  
ATOM   2156  CE2 TYR A 281       8.013  -4.897  -1.360  1.00 89.20      A    C  
ATOM   2157  CZ  TYR A 281       7.750  -3.518  -1.464  1.00 90.45      A    C  
ATOM   2158  OH  TYR A 281       6.445  -3.079  -1.445  1.00 88.75      A    O  
ATOM   2159  N   LEU A 282      14.309  -4.403  -3.617  1.00 92.73      A    N  
ATOM   2160  CA  LEU A 282      15.736  -4.176  -3.763  1.00 93.29      A    C  
ATOM   2161  C   LEU A 282      16.253  -3.400  -2.553  1.00 93.47      A    C  
ATOM   2162  O   LEU A 282      15.652  -2.396  -2.159  1.00 92.38      A    O  
ATOM   2163  CB  LEU A 282      15.977  -3.384  -5.063  1.00 92.84      A    C  
ATOM   2164  CG  LEU A 282      15.469  -4.086  -6.329  1.00 92.44      A    C  
ATOM   2165  CD1 LEU A 282      15.490  -3.119  -7.508  1.00 88.48      A    C  
ATOM   2166  CD2 LEU A 282      16.331  -5.293  -6.673  1.00 88.16      A    C  
ATOM   2167  N   SER A 283      17.367  -3.827  -1.985  1.00 92.69      A    N  
ATOM   2168  CA  SER A 283      18.071  -3.058  -0.964  1.00 91.51      A    C  
ATOM   2169  C   SER A 283      18.974  -2.003  -1.606  1.00 91.31      A    C  
ATOM   2170  O   SER A 283      19.600  -2.245  -2.632  1.00 90.02      A    O  
ATOM   2171  CB  SER A 283      18.854  -3.971  -0.023  1.00 89.45      A    C  
ATOM   2172  OG  SER A 283      19.794  -4.746  -0.725  1.00 81.21      A    O  
ATOM   2173  N   THR A 284      19.055  -0.829  -0.992  1.00 90.57      A    N  
ATOM   2174  CA  THR A 284      19.948   0.245  -1.416  1.00 89.40      A    C  
ATOM   2175  C   THR A 284      21.106   0.415  -0.431  1.00 88.74      A    C  
ATOM   2176  O   THR A 284      20.975   0.096   0.748  1.00 86.88      A    O  
ATOM   2177  CB  THR A 284      19.210   1.582  -1.579  1.00 88.89      A    C  
ATOM   2178  CG2 THR A 284      17.983   1.484  -2.482  1.00 82.59      A    C  
ATOM   2179  OG1 THR A 284      18.791   2.058  -0.321  1.00 82.58      A    O  
ATOM   2180  N   ASP A 285      22.209   1.012  -0.892  1.00 86.78      A    N  
ATOM   2181  CA  ASP A 285      23.391   1.290  -0.056  1.00 84.03      A    C  
ATOM   2182  C   ASP A 285      23.080   2.232   1.124  1.00 84.13      A    C  
ATOM   2183  O   ASP A 285      23.736   2.184   2.160  1.00 79.24      A    O  
ATOM   2184  CB  ASP A 285      24.488   1.914  -0.921  1.00 80.20      A    C  
ATOM   2185  CG  ASP A 285      24.927   1.040  -2.094  1.00 74.44      A    C  
ATOM   2186  OD1 ASP A 285      24.777  -0.199  -1.999  1.00 68.03      A    O  
ATOM   2187  OD2 ASP A 285      25.379   1.633  -3.097  1.00 69.23      A    O1-
ATOM   2188  N   VAL A 286      22.050   3.057   0.992  1.00 84.91      A    N  
ATOM   2189  CA  VAL A 286      21.581   3.977   2.047  1.00 84.35      A    C  
ATOM   2190  C   VAL A 286      20.638   3.319   3.061  1.00 85.46      A    C  
ATOM   2191  O   VAL A 286      20.109   3.997   3.934  1.00 81.68      A    O  
ATOM   2192  CB  VAL A 286      20.976   5.269   1.464  1.00 81.98      A    C  
ATOM   2193  CG1 VAL A 286      22.010   6.036   0.634  1.00 73.99      A    C  
ATOM   2194  CG2 VAL A 286      19.754   5.002   0.583  1.00 74.79      A    C  
ATOM   2195  N   GLY A 287      20.417   2.008   2.957  1.00 86.75      A    N  
ATOM   2196  CA  GLY A 287      19.618   1.260   3.919  1.00 88.43      A    C  
ATOM   2197  C   GLY A 287      18.106   1.411   3.727  1.00 91.34      A    C  
ATOM   2198  O   GLY A 287      17.366   1.483   4.699  1.00 89.36      A    O  
ATOM   2199  N   SER A 288      17.641   1.463   2.487  1.00 91.57      A    N  
ATOM   2200  CA  SER A 288      16.218   1.460   2.175  1.00 92.08      A    C  
ATOM   2201  C   SER A 288      15.827   0.284   1.280  1.00 92.93      A    C  
ATOM   2202  O   SER A 288      16.649  -0.253   0.542  1.00 91.57      A    O  
ATOM   2203  CB  SER A 288      15.778   2.797   1.566  1.00 89.82      A    C  
ATOM   2204  OG  SER A 288      16.404   3.033   0.325  1.00 80.50      A    O  
ATOM   2205  N   CYS A 289      14.564  -0.111   1.349  1.00 92.94      A    N  
ATOM   2206  CA  CYS A 289      13.955  -1.074   0.444  1.00 93.11      A    C  
ATOM   2207  C   CYS A 289      13.187  -0.325  -0.651  1.00 93.28      A    C  
ATOM   2208  O   CYS A 289      12.358   0.530  -0.355  1.00 91.30      A    O  
ATOM   2209  CB  CYS A 289      13.032  -2.016   1.223  1.00 92.84      A    C  
ATOM   2210  SG  CYS A 289      13.841  -2.875   2.606  1.00 92.12      A    S  
ATOM   2211  N   THR A 290      13.440  -0.660  -1.906  1.00 92.13      A    N  
ATOM   2212  CA  THR A 290      12.809  -0.033  -3.064  1.00 92.16      A    C  
ATOM   2213  C   THR A 290      12.395  -1.072  -4.105  1.00 92.49      A    C  
ATOM   2214  O   THR A 290      12.911  -2.187  -4.125  1.00 91.78      A    O  
ATOM   2215  CB  THR A 290      13.722   1.040  -3.668  1.00 90.64      A    C  
ATOM   2216  CG2 THR A 290      15.017   0.483  -4.267  1.00 85.23      A    C  
ATOM   2217  OG1 THR A 290      13.036   1.717  -4.694  1.00 83.63      A    O  
ATOM   2218  N   LEU A 291      11.466  -0.720  -4.973  1.00 91.62      A    N  
ATOM   2219  CA  LEU A 291      11.074  -1.540  -6.123  1.00 90.85      A    C  
ATOM   2220  C   LEU A 291      11.807  -1.134  -7.405  1.00 91.01      A    C  
ATOM   2221  O   LEU A 291      11.891  -1.916  -8.351  1.00 89.53      A    O  
ATOM   2222  CB  LEU A 291       9.548  -1.459  -6.297  1.00 89.63      A    C  
ATOM   2223  CG  LEU A 291       8.748  -2.106  -5.151  1.00 89.56      A    C  
ATOM   2224  CD1 LEU A 291       7.257  -1.816  -5.326  1.00 87.68      A    C  
ATOM   2225  CD2 LEU A 291       8.947  -3.630  -5.115  1.00 88.28      A    C  
ATOM   2226  N   VAL A 292      12.357   0.069  -7.430  1.00 90.50      A    N  
ATOM   2227  CA  VAL A 292      13.093   0.618  -8.569  1.00 89.94      A    C  
ATOM   2228  C   VAL A 292      14.379   1.259  -8.051  1.00 90.66      A    C  
ATOM   2229  O   VAL A 292      14.342   2.031  -7.101  1.00 88.78      A    O  
ATOM   2230  CB  VAL A 292      12.243   1.644  -9.341  1.00 87.64      A    C  
ATOM   2231  CG1 VAL A 292      12.989   2.171 -10.572  1.00 80.00      A    C  
ATOM   2232  CG2 VAL A 292      10.922   1.035  -9.824  1.00 80.63      A    C  
ATOM   2233  N   CYS A 293      15.511   0.913  -8.656  1.00 90.11      A    N  
ATOM   2234  CA  CYS A 293      16.786   1.511  -8.279  1.00 90.07      A    C  
ATOM   2235  C   CYS A 293      16.810   3.009  -8.612  1.00 89.68      A    C  
ATOM   2236  O   CYS A 293      16.287   3.417  -9.650  1.00 87.59      A    O  
ATOM   2237  CB  CYS A 293      17.949   0.777  -8.959  1.00 89.72      A    C  
ATOM   2238  SG  CYS A 293      18.217  -0.891  -8.297  1.00 89.00      A    S  
ATOM   2239  N   PRO A 294      17.428   3.845  -7.752  1.00 88.06      A    N  
ATOM   2240  CA  PRO A 294      17.596   5.256  -8.038  1.00 86.91      A    C  
ATOM   2241  C   PRO A 294      18.538   5.484  -9.232  1.00 87.47      A    C  
ATOM   2242  O   PRO A 294      19.263   4.587  -9.666  1.00 85.69      A    O  
ATOM   2243  CB  PRO A 294      18.122   5.867  -6.735  1.00 84.86      A    C  
ATOM   2244  CG  PRO A 294      18.860   4.710  -6.066  1.00 84.31      A    C  
ATOM   2245  CD  PRO A 294      18.051   3.489  -6.486  1.00 87.40      A    C  
ATOM   2246  N   LEU A 295      18.552   6.705  -9.740  1.00 84.31      A    N  
ATOM   2247  CA  LEU A 295      19.452   7.124 -10.807  1.00 83.42      A    C  
ATOM   2248  C   LEU A 295      20.923   6.826 -10.456  1.00 84.66      A    C  
ATOM   2249  O   LEU A 295      21.344   6.960  -9.311  1.00 82.24      A    O  
ATOM   2250  CB  LEU A 295      19.266   8.631 -11.075  1.00 79.77      A    C  
ATOM   2251  CG  LEU A 295      17.999   8.959 -11.878  1.00 71.31      A    C  
ATOM   2252  CD1 LEU A 295      17.600  10.418 -11.665  1.00 65.30      A    C  
ATOM   2253  CD2 LEU A 295      18.217   8.738 -13.377  1.00 64.96      A    C  
ATOM   2254  N   HIS A 296      21.693   6.455 -11.463  1.00 85.20      A    N  
ATOM   2255  CA  HIS A 296      23.105   6.069 -11.337  1.00 87.05      A    C  
ATOM   2256  C   HIS A 296      23.365   4.812 -10.502  1.00 88.56      A    C  
ATOM   2257  O   HIS A 296      24.507   4.553 -10.115  1.00 85.67      A    O  
ATOM   2258  CB  HIS A 296      23.967   7.260 -10.890  1.00 85.49      A    C  
ATOM   2259  CG  HIS A 296      23.724   8.508 -11.682  1.00 82.03      A    C  
ATOM   2260  CD2 HIS A 296      23.166   9.683 -11.227  1.00 70.77      A    C  
ATOM   2261  ND1 HIS A 296      23.988   8.692 -13.016  1.00 71.89      A    N  
ATOM   2262  CE1 HIS A 296      23.608   9.933 -13.358  1.00 70.15      A    C  
ATOM   2263  NE2 HIS A 296      23.104  10.561 -12.292  1.00 70.24      A    N  
ATOM   2264  N   ASN A 297      22.335   4.020 -10.258  1.00 88.62      A    N  
ATOM   2265  CA  ASN A 297      22.442   2.698  -9.660  1.00 88.82      A    C  
ATOM   2266  C   ASN A 297      22.017   1.631 -10.681  1.00 88.59      A    C  
ATOM   2267  O   ASN A 297      21.161   1.868 -11.528  1.00 86.80      A    O  
ATOM   2268  CB  ASN A 297      21.601   2.633  -8.384  1.00 88.06      A    C  
ATOM   2269  CG  ASN A 297      22.205   3.405  -7.214  1.00 87.06      A    C  
ATOM   2270  ND2 ASN A 297      22.286   2.788  -6.059  1.00 77.74      A    N  
ATOM   2271  OD1 ASN A 297      22.608   4.543  -7.311  1.00 78.03      A    O  
ATOM   2272  N   GLN A 298      22.608   0.459 -10.547  1.00 90.10      A    N  
ATOM   2273  CA  GLN A 298      22.265  -0.727 -11.313  1.00 89.34      A    C  
ATOM   2274  C   GLN A 298      21.752  -1.819 -10.371  1.00 90.36      A    C  
ATOM   2275  O   GLN A 298      22.168  -1.907  -9.217  1.00 89.00      A    O  
ATOM   2276  CB  GLN A 298      23.466  -1.182 -12.151  1.00 86.52      A    C  
ATOM   2277  CG  GLN A 298      24.681  -1.589 -11.312  1.00 78.97      A    C  
ATOM   2278  CD  GLN A 298      25.938  -1.875 -12.142  1.00 77.76      A    C  
ATOM   2279  NE2 GLN A 298      26.992  -2.344 -11.521  1.00 68.39      A    N  
ATOM   2280  OE1 GLN A 298      25.999  -1.658 -13.347  1.00 70.44      A    O  
ATOM   2281  N   GLU A 299      20.868  -2.656 -10.867  1.00 90.42      A    N  
ATOM   2282  CA  GLU A 299      20.449  -3.851 -10.150  1.00 89.97      A    C  
ATOM   2283  C   GLU A 299      21.530  -4.927 -10.255  1.00 89.63      A    C  
ATOM   2284  O   GLU A 299      21.990  -5.261 -11.349  1.00 87.49      A    O  
ATOM   2285  CB  GLU A 299      19.101  -4.339 -10.690  1.00 88.40      A    C  
ATOM   2286  CG  GLU A 299      18.534  -5.466  -9.831  1.00 81.11      A    C  
ATOM   2287  CD  GLU A 299      17.217  -6.026 -10.386  1.00 81.25      A    C  
ATOM   2288  OE1 GLU A 299      17.022  -7.263 -10.321  1.00 75.82      A    O  
ATOM   2289  OE2 GLU A 299      16.352  -5.256 -10.856  1.00 77.90      A    O1-
ATOM   2290  N   VAL A 300      21.923  -5.484  -9.118  1.00 88.91      A    N  
ATOM   2291  CA  VAL A 300      22.870  -6.591  -9.017  1.00 88.26      A    C  
ATOM   2292  C   VAL A 300      22.198  -7.730  -8.266  1.00 88.37      A    C  
ATOM   2293  O   VAL A 300      21.584  -7.519  -7.219  1.00 85.99      A    O  
ATOM   2294  CB  VAL A 300      24.178  -6.157  -8.334  1.00 85.88      A    C  
ATOM   2295  CG1 VAL A 300      25.208  -7.289  -8.327  1.00 75.42      A    C  
ATOM   2296  CG2 VAL A 300      24.811  -4.952  -9.059  1.00 76.56      A    C  
ATOM   2297  N   THR A 301      22.331  -8.945  -8.803  1.00 86.84      A    N  
ATOM   2298  CA  THR A 301      21.895 -10.168  -8.129  1.00 84.78      A    C  
ATOM   2299  C   THR A 301      23.116 -10.828  -7.504  1.00 84.48      A    C  
ATOM   2300  O   THR A 301      24.092 -11.105  -8.204  1.00 81.19      A    O  
ATOM   2301  CB  THR A 301      21.167 -11.104  -9.094  1.00 81.39      A    C  
ATOM   2302  CG2 THR A 301      20.522 -12.284  -8.379  1.00 72.92      A    C  
ATOM   2303  OG1 THR A 301      20.126 -10.406  -9.751  1.00 75.19      A    O  
ATOM   2304  N   ALA A 302      23.075 -11.039  -6.189  1.00 82.04      A    N  
ATOM   2305  CA  ALA A 302      24.110 -11.753  -5.467  1.00 80.15      A    C  
ATOM   2306  C   ALA A 302      24.006 -13.274  -5.695  1.00 80.63      A    C  
ATOM   2307  O   ALA A 302      23.009 -13.775  -6.215  1.00 76.25      A    O  
ATOM   2308  CB  ALA A 302      24.006 -11.372  -3.989  1.00 75.88      A    C  
ATOM   2309  N   GLU A 303      25.031 -14.023  -5.273  1.00 76.66      A    N  
ATOM   2310  CA  GLU A 303      25.076 -15.486  -5.429  1.00 76.43      A    C  
ATOM   2311  C   GLU A 303      23.933 -16.206  -4.697  1.00 77.25      A    C  
ATOM   2312  O   GLU A 303      23.470 -17.249  -5.151  1.00 73.31      A    O  
ATOM   2313  CB  GLU A 303      26.409 -16.020  -4.894  1.00 74.65      A    C  
ATOM   2314  CG  GLU A 303      27.617 -15.564  -5.726  1.00 66.17      A    C  
ATOM   2315  CD  GLU A 303      28.952 -16.149  -5.225  1.00 55.54      A    C  
ATOM   2316  OE1 GLU A 303      29.951 -15.991  -5.956  1.00 47.54      A    O  
ATOM   2317  OE2 GLU A 303      28.975 -16.736  -4.123  1.00 53.66      A    O1-
ATOM   2318  N   ASP A 304      23.461 -15.639  -3.597  1.00 77.42      A    N  
ATOM   2319  CA  ASP A 304      22.331 -16.161  -2.830  1.00 75.96      A    C  
ATOM   2320  C   ASP A 304      20.956 -15.831  -3.452  1.00 76.18      A    C  
ATOM   2321  O   ASP A 304      19.915 -16.168  -2.897  1.00 70.75      A    O  
ATOM   2322  CB  ASP A 304      22.446 -15.678  -1.370  1.00 72.83      A    C  
ATOM   2323  CG  ASP A 304      22.240 -14.171  -1.177  1.00 68.29      A    C  
ATOM   2324  OD1 ASP A 304      22.060 -13.445  -2.175  1.00 62.04      A    O  
ATOM   2325  OD2 ASP A 304      22.256 -13.719  -0.018  1.00 64.50      A    O1-
ATOM   2326  N   GLY A 305      20.942 -15.162  -4.594  1.00 75.53      A    N  
ATOM   2327  CA  GLY A 305      19.742 -14.732  -5.298  1.00 74.28      A    C  
ATOM   2328  C   GLY A 305      19.128 -13.433  -4.770  1.00 76.24      A    C  
ATOM   2329  O   GLY A 305      18.131 -12.957  -5.328  1.00 73.26      A    O  
ATOM   2330  N   THR A 306      19.704 -12.833  -3.730  1.00 77.81      A    N  
ATOM   2331  CA  THR A 306      19.254 -11.522  -3.259  1.00 78.83      A    C  
ATOM   2332  C   THR A 306      19.570 -10.439  -4.289  1.00 81.74      A    C  
ATOM   2333  O   THR A 306      20.600 -10.463  -4.966  1.00 79.63      A    O  
ATOM   2334  CB  THR A 306      19.809 -11.127  -1.883  1.00 74.73      A    C  
ATOM   2335  CG2 THR A 306      19.348 -12.089  -0.795  1.00 64.22      A    C  
ATOM   2336  OG1 THR A 306      21.200 -11.033  -1.871  1.00 66.72      A    O  
ATOM   2337  N   GLN A 307      18.652  -9.480  -4.438  1.00 85.33      A    N  
ATOM   2338  CA  GLN A 307      18.778  -8.398  -5.400  1.00 86.58      A    C  
ATOM   2339  C   GLN A 307      18.990  -7.080  -4.665  1.00 88.84      A    C  
ATOM   2340  O   GLN A 307      18.270  -6.749  -3.724  1.00 87.74      A    O  
ATOM   2341  CB  GLN A 307      17.562  -8.371  -6.323  1.00 84.14      A    C  
ATOM   2342  CG  GLN A 307      17.472  -9.633  -7.194  1.00 79.37      A    C  
ATOM   2343  CD  GLN A 307      16.311  -9.565  -8.188  1.00 74.54      A    C  
ATOM   2344  NE2 GLN A 307      16.544  -9.916  -9.432  1.00 63.74      A    N  
ATOM   2345  OE1 GLN A 307      15.195  -9.194  -7.874  1.00 67.26      A    O  
ATOM   2346  N   ARG A 308      19.974  -6.302  -5.127  1.00 89.91      A    N  
ATOM   2347  CA  ARG A 308      20.319  -5.005  -4.552  1.00 90.42      A    C  
ATOM   2348  C   ARG A 308      20.547  -3.963  -5.640  1.00 91.48      A    C  
ATOM   2349  O   ARG A 308      20.929  -4.294  -6.765  1.00 90.23      A    O  
ATOM   2350  CB  ARG A 308      21.521  -5.142  -3.601  1.00 87.95      A    C  
ATOM   2351  CG  ARG A 308      22.826  -5.529  -4.304  1.00 79.34      A    C  
ATOM   2352  CD  ARG A 308      23.986  -5.666  -3.309  1.00 78.00      A    C  
ATOM   2353  NE  ARG A 308      25.260  -5.830  -4.015  1.00 68.42      A    N  
ATOM   2354  CZ  ARG A 308      26.474  -5.825  -3.483  1.00 62.02      A    C  
ATOM   2355  NH1 ARG A 308      26.634  -5.773  -2.193  1.00 56.30      A    N1+
ATOM   2356  NH2 ARG A 308      27.530  -5.847  -4.247  1.00 52.69      A    N  
ATOM   2357  N   CYS A 309      20.352  -2.704  -5.285  1.00 91.13      A    N  
ATOM   2358  CA  CYS A 309      20.798  -1.567  -6.081  1.00 91.64      A    C  
ATOM   2359  C   CYS A 309      22.233  -1.224  -5.677  1.00 91.42      A    C  
ATOM   2360  O   CYS A 309      22.506  -0.976  -4.506  1.00 89.59      A    O  
ATOM   2361  CB  CYS A 309      19.873  -0.377  -5.838  1.00 91.27      A    C  
ATOM   2362  SG  CYS A 309      18.148  -0.700  -6.299  1.00 90.18      A    S  
ATOM   2363  N   GLU A 310      23.132  -1.185  -6.650  1.00 90.47      A    N  
ATOM   2364  CA  GLU A 310      24.525  -0.803  -6.457  1.00 89.78      A    C  
ATOM   2365  C   GLU A 310      24.846   0.426  -7.299  1.00 89.74      A    C  
ATOM   2366  O   GLU A 310      24.427   0.548  -8.454  1.00 87.70      A    O  
ATOM   2367  CB  GLU A 310      25.431  -1.992  -6.789  1.00 86.75      A    C  
ATOM   2368  CG  GLU A 310      26.921  -1.699  -6.533  1.00 78.43      A    C  
ATOM   2369  CD  GLU A 310      27.774  -2.981  -6.629  1.00 77.75      A    C  
ATOM   2370  OE1 GLU A 310      28.714  -3.106  -5.841  1.00 71.09      A    O  
ATOM   2371  OE2 GLU A 310      27.429  -3.870  -7.430  1.00 72.82      A    O1-
ATOM   2372  N   LYS A 311      25.590   1.362  -6.727  1.00 89.23      A    N  
ATOM   2373  CA  LYS A 311      26.000   2.570  -7.425  1.00 88.82      A    C  
ATOM   2374  C   LYS A 311      26.976   2.219  -8.549  1.00 88.47      A    C  
ATOM   2375  O   LYS A 311      28.004   1.581  -8.311  1.00 85.47      A    O  
ATOM   2376  CB  LYS A 311      26.585   3.566  -6.426  1.00 86.64      A    C  
ATOM   2377  CG  LYS A 311      26.810   4.935  -7.072  1.00 75.61      A    C  
ATOM   2378  CD  LYS A 311      27.301   5.925  -6.017  1.00 69.68      A    C  
ATOM   2379  CE  LYS A 311      27.477   7.302  -6.642  1.00 59.95      A    C  
ATOM   2380  NZ  LYS A 311      27.894   8.293  -5.627  1.00 51.61      A    N1+
ATOM   2381  N   CYS A 312      26.712   2.693  -9.753  1.00 87.90      A    N  
ATOM   2382  CA  CYS A 312      27.622   2.485 -10.870  1.00 87.18      A    C  
ATOM   2383  C   CYS A 312      28.930   3.261 -10.647  1.00 86.51      A    C  
ATOM   2384  O   CYS A 312      28.915   4.456 -10.370  1.00 82.12      A    O  
ATOM   2385  CB  CYS A 312      26.936   2.901 -12.171  1.00 85.64      A    C  
ATOM   2386  SG  CYS A 312      25.405   1.968 -12.501  1.00 82.23      A    S  
ATOM   2387  N   SER A 313      30.070   2.587 -10.813  1.00 85.63      A    N  
ATOM   2388  CA  SER A 313      31.403   3.224 -10.731  1.00 83.70      A    C  
ATOM   2389  C   SER A 313      31.740   4.067 -11.970  1.00 83.52      A    C  
ATOM   2390  O   SER A 313      32.512   5.018 -11.906  1.00 77.65      A    O  
ATOM   2391  CB  SER A 313      32.455   2.138 -10.536  1.00 80.08      A    C  
ATOM   2392  OG  SER A 313      32.410   1.199 -11.597  1.00 70.72      A    O  
ATOM   2393  N   LYS A 314      31.145   3.700 -13.094  1.00 81.32      A    N  
ATOM   2394  CA  LYS A 314      31.172   4.374 -14.394  1.00 82.03      A    C  
ATOM   2395  C   LYS A 314      29.727   4.628 -14.830  1.00 84.08      A    C  
ATOM   2396  O   LYS A 314      28.815   4.203 -14.108  1.00 79.21      A    O  
ATOM   2397  CB  LYS A 314      31.958   3.510 -15.391  1.00 76.54      A    C  
ATOM   2398  CG  LYS A 314      33.451   3.446 -15.043  1.00 67.37      A    C  
ATOM   2399  CD  LYS A 314      34.221   2.655 -16.101  1.00 61.42      A    C  
ATOM   2400  CE  LYS A 314      35.691   2.587 -15.722  1.00 53.93      A    C  
ATOM   2401  NZ  LYS A 314      36.466   1.793 -16.699  1.00 45.70      A    N1+
ATOM   2402  N   PRO A 315      29.486   5.276 -15.976  1.00 83.69      A    N  
ATOM   2403  CA  PRO A 315      28.140   5.269 -16.545  1.00 85.27      A    C  
ATOM   2404  C   PRO A 315      27.580   3.846 -16.522  1.00 86.37      A    C  
ATOM   2405  O   PRO A 315      28.281   2.918 -16.937  1.00 82.12      A    O  
ATOM   2406  CB  PRO A 315      28.289   5.816 -17.970  1.00 81.78      A    C  
ATOM   2407  CG  PRO A 315      29.543   6.677 -17.878  1.00 77.51      A    C  
ATOM   2408  CD  PRO A 315      30.419   5.922 -16.883  1.00 80.35      A    C  
ATOM   2409  N   CYS A 316      26.383   3.684 -16.003  1.00 85.23      A    N  
ATOM   2410  CA  CYS A 316      25.757   2.380 -15.895  1.00 85.50      A    C  
ATOM   2411  C   CYS A 316      25.692   1.706 -17.275  1.00 85.46      A    C  
ATOM   2412  O   CYS A 316      25.535   2.378 -18.298  1.00 81.55      A    O  
ATOM   2413  CB  CYS A 316      24.362   2.508 -15.275  1.00 84.19      A    C  
ATOM   2414  SG  CYS A 316      24.333   3.202 -13.588  1.00 81.98      A    S  
ATOM   2415  N   ALA A 317      25.825   0.379 -17.284  1.00 85.48      A    N  
ATOM   2416  CA  ALA A 317      25.662  -0.376 -18.510  1.00 84.89      A    C  
ATOM   2417  C   ALA A 317      24.281  -0.082 -19.116  1.00 85.73      A    C  
ATOM   2418  O   ALA A 317      23.304   0.098 -18.398  1.00 82.24      A    O  
ATOM   2419  CB  ALA A 317      25.866  -1.859 -18.215  1.00 80.78      A    C  
ATOM   2420  N   ARG A 318      24.215  -0.033 -20.446  1.00 82.55      A    N  
ATOM   2421  CA  ARG A 318      22.926   0.089 -21.119  1.00 83.12      A    C  
ATOM   2422  C   ARG A 318      22.103  -1.158 -20.822  1.00 85.30      A    C  
ATOM   2423  O   ARG A 318      22.586  -2.273 -21.001  1.00 81.80      A    O  
ATOM   2424  CB  ARG A 318      23.091   0.289 -22.631  1.00 77.01      A    C  
ATOM   2425  CG  ARG A 318      23.585   1.701 -22.967  1.00 64.36      A    C  
ATOM   2426  CD  ARG A 318      23.595   1.888 -24.483  1.00 58.05      A    C  
ATOM   2427  NE  ARG A 318      24.014   3.249 -24.857  1.00 50.28      A    N  
ATOM   2428  CZ  ARG A 318      24.076   3.724 -26.089  1.00 42.78      A    C  
ATOM   2429  NH1 ARG A 318      23.801   2.973 -27.120  1.00 40.33      A    N1+
ATOM   2430  NH2 ARG A 318      24.428   4.950 -26.305  1.00 36.77      A    N  
ATOM   2431  N   VAL A 319      20.869  -0.926 -20.411  1.00 87.80      A    N  
ATOM   2432  CA  VAL A 319      19.874  -1.968 -20.164  1.00 89.10      A    C  
ATOM   2433  C   VAL A 319      18.654  -1.701 -21.029  1.00 91.12      A    C  
ATOM   2434  O   VAL A 319      18.460  -0.583 -21.515  1.00 89.59      A    O  
ATOM   2435  CB  VAL A 319      19.519  -2.064 -18.671  1.00 86.24      A    C  
ATOM   2436  CG1 VAL A 319      20.743  -2.450 -17.846  1.00 79.96      A    C  
ATOM   2437  CG2 VAL A 319      18.920  -0.776 -18.114  1.00 80.26      A    C  
ATOM   2438  N   CYS A 320      17.848  -2.722 -21.222  1.00 91.92      A    N  
ATOM   2439  CA  CYS A 320      16.583  -2.583 -21.928  1.00 93.81      A    C  
ATOM   2440  C   CYS A 320      15.530  -2.014 -20.966  1.00 94.62      A    C  
ATOM   2441  O   CYS A 320      15.211  -2.648 -19.958  1.00 93.48      A    O  
ATOM   2442  CB  CYS A 320      16.158  -3.940 -22.468  1.00 92.92      A    C  
ATOM   2443  SG  CYS A 320      17.322  -4.632 -23.681  1.00 91.04      A    S  
ATOM   2444  N   TYR A 321      15.002  -0.833 -21.270  1.00 93.75      A    N  
ATOM   2445  CA  TYR A 321      13.893  -0.251 -20.524  1.00 93.98      A    C  
ATOM   2446  C   TYR A 321      12.557  -0.642 -21.150  1.00 95.20      A    C  
ATOM   2447  O   TYR A 321      12.414  -0.670 -22.371  1.00 94.75      A    O  
ATOM   2448  CB  TYR A 321      14.073   1.259 -20.415  1.00 92.48      A    C  
ATOM   2449  CG  TYR A 321      15.260   1.657 -19.575  1.00 90.85      A    C  
ATOM   2450  CD1 TYR A 321      15.245   1.444 -18.179  1.00 86.71      A    C  
ATOM   2451  CD2 TYR A 321      16.402   2.234 -20.170  1.00 86.44      A    C  
ATOM   2452  CE1 TYR A 321      16.344   1.815 -17.388  1.00 84.49      A    C  
ATOM   2453  CE2 TYR A 321      17.502   2.613 -19.383  1.00 83.56      A    C  
ATOM   2454  CZ  TYR A 321      17.463   2.403 -17.989  1.00 85.03      A    C  
ATOM   2455  OH  TYR A 321      18.529   2.795 -17.212  1.00 81.71      A    O  
ATOM   2456  N   GLY A 322      11.595  -0.966 -20.306  1.00 94.60      A    N  
ATOM   2457  CA  GLY A 322      10.208  -1.179 -20.686  1.00 95.48      A    C  
ATOM   2458  C   GLY A 322       9.347   0.062 -20.473  1.00 95.72      A    C  
ATOM   2459  O   GLY A 322       9.827   1.136 -20.090  1.00 94.15      A    O  
ATOM   2460  N   LEU A 323       8.061  -0.097 -20.699  1.00 95.95      A    N  
ATOM   2461  CA  LEU A 323       7.079   0.963 -20.513  1.00 95.87      A    C  
ATOM   2462  C   LEU A 323       7.066   1.450 -19.058  1.00 95.08      A    C  
ATOM   2463  O   LEU A 323       7.204   0.662 -18.118  1.00 93.29      A    O  
ATOM   2464  CB  LEU A 323       5.684   0.476 -20.933  1.00 95.80      A    C  
ATOM   2465  CG  LEU A 323       5.582  -0.131 -22.346  1.00 95.04      A    C  
ATOM   2466  CD1 LEU A 323       4.137  -0.560 -22.609  1.00 91.62      A    C  
ATOM   2467  CD2 LEU A 323       5.992   0.848 -23.442  1.00 90.87      A    C  
ATOM   2468  N   GLY A 324       6.873   2.747 -18.887  1.00 93.16      A    N  
ATOM   2469  CA  GLY A 324       6.866   3.409 -17.583  1.00 91.35      A    C  
ATOM   2470  C   GLY A 324       8.252   3.718 -17.012  1.00 91.65      A    C  
ATOM   2471  O   GLY A 324       8.348   4.217 -15.891  1.00 88.17      A    O  
ATOM   2472  N   MET A 325       9.332   3.431 -17.756  1.00 91.24      A    N  
ATOM   2473  CA  MET A 325      10.711   3.654 -17.319  1.00 90.30      A    C  
ATOM   2474  C   MET A 325      11.462   4.592 -18.272  1.00 90.19      A    C  
ATOM   2475  O   MET A 325      11.322   4.486 -19.485  1.00 86.23      A    O  
ATOM   2476  CB  MET A 325      11.450   2.316 -17.199  1.00 87.92      A    C  
ATOM   2477  CG  MET A 325      10.821   1.374 -16.162  1.00 84.62      A    C  
ATOM   2478  SD  MET A 325      10.904   1.940 -14.438  1.00 81.90      A    S  
ATOM   2479  CE  MET A 325      12.674   1.805 -14.137  1.00 72.22      A    C  
ATOM   2480  N   GLU A 326      12.297   5.469 -17.706  1.00 86.16      A    N  
ATOM   2481  CA  GLU A 326      13.200   6.357 -18.461  1.00 86.42      A    C  
ATOM   2482  C   GLU A 326      12.499   7.103 -19.612  1.00 87.34      A    C  
ATOM   2483  O   GLU A 326      11.502   7.810 -19.388  1.00 81.58      A    O  
ATOM   2484  CB  GLU A 326      14.434   5.552 -18.901  1.00 82.55      A    C  
ATOM   2485  CG  GLU A 326      15.392   5.219 -17.743  1.00 75.89      A    C  
ATOM   2486  CD  GLU A 326      16.190   6.441 -17.239  1.00 71.51      A    C  
ATOM   2487  OE1 GLU A 326      16.793   6.307 -16.151  1.00 63.12      A    O  
ATOM   2488  OE2 GLU A 326      16.205   7.482 -17.935  1.00 64.19      A    O1-
ATOM   2489  N   HIS A 327      12.966   6.935 -20.835  1.00 87.69      A    N  
ATOM   2490  CA  HIS A 327      12.405   7.584 -22.020  1.00 88.56      A    C  
ATOM   2491  C   HIS A 327      11.043   7.012 -22.441  1.00 90.25      A    C  
ATOM   2492  O   HIS A 327      10.322   7.668 -23.187  1.00 87.82      A    O  
ATOM   2493  CB  HIS A 327      13.424   7.490 -23.165  1.00 86.44      A    C  
ATOM   2494  CG  HIS A 327      13.712   6.080 -23.586  1.00 83.34      A    C  
ATOM   2495  CD2 HIS A 327      13.284   5.490 -24.750  1.00 74.00      A    C  
ATOM   2496  ND1 HIS A 327      14.468   5.141 -22.893  1.00 74.59      A    N  
ATOM   2497  CE1 HIS A 327      14.492   4.035 -23.612  1.00 74.13      A    C  
ATOM   2498  NE2 HIS A 327      13.797   4.204 -24.736  1.00 75.49      A    N  
ATOM   2499  N   LEU A 328      10.668   5.827 -21.935  1.00 89.98      A    N  
ATOM   2500  CA  LEU A 328       9.364   5.209 -22.164  1.00 91.68      A    C  
ATOM   2501  C   LEU A 328       8.367   5.480 -21.022  1.00 92.43      A    C  
ATOM   2502  O   LEU A 328       7.340   4.818 -20.927  1.00 90.74      A    O  
ATOM   2503  CB  LEU A 328       9.540   3.706 -22.434  1.00 91.41      A    C  
ATOM   2504  CG  LEU A 328      10.404   3.359 -23.654  1.00 91.38      A    C  
ATOM   2505  CD1 LEU A 328      10.525   1.837 -23.772  1.00 88.42      A    C  
ATOM   2506  CD2 LEU A 328       9.809   3.889 -24.952  1.00 88.19      A    C  
ATOM   2507  N   ARG A 329       8.664   6.435 -20.152  1.00 91.75      A    N  
ATOM   2508  CA  ARG A 329       7.848   6.724 -18.970  1.00 91.08      A    C  
ATOM   2509  C   ARG A 329       6.399   7.070 -19.307  1.00 91.68      A    C  
ATOM   2510  O   ARG A 329       5.488   6.607 -18.620  1.00 88.50      A    O  
ATOM   2511  CB  ARG A 329       8.511   7.853 -18.171  1.00 88.75      A    C  
ATOM   2512  CG  ARG A 329       7.744   8.148 -16.886  1.00 78.05      A    C  
ATOM   2513  CD  ARG A 329       8.448   9.233 -16.090  1.00 75.03      A    C  
ATOM   2514  NE  ARG A 329       7.656   9.571 -14.901  1.00 64.26      A    N  
ATOM   2515  CZ  ARG A 329       8.038  10.363 -13.910  1.00 56.04      A    C  
ATOM   2516  NH1 ARG A 329       9.213  10.922 -13.917  1.00 51.53      A    N1+
ATOM   2517  NH2 ARG A 329       7.229  10.589 -12.919  1.00 48.99      A    N  
ATOM   2518  N   GLU A 330       6.189   7.850 -20.343  1.00 90.40      A    N  
ATOM   2519  CA  GLU A 330       4.858   8.295 -20.772  1.00 91.03      A    C  
ATOM   2520  C   GLU A 330       4.254   7.407 -21.875  1.00 91.62      A    C  
ATOM   2521  O   GLU A 330       3.160   7.664 -22.376  1.00 88.72      A    O  
ATOM   2522  CB  GLU A 330       4.947   9.770 -21.221  1.00 89.40      A    C  
ATOM   2523  CG  GLU A 330       5.477  10.742 -20.138  1.00 84.41      A    C  
ATOM   2524  CD  GLU A 330       4.641  10.775 -18.846  1.00 75.57      A    C  
ATOM   2525  OE1 GLU A 330       5.249  10.913 -17.769  1.00 65.43      A    O  
ATOM   2526  OE2 GLU A 330       3.397  10.665 -18.948  1.00 69.43      A    O1-
ATOM   2527  N   VAL A 331       4.958   6.355 -22.279  1.00 92.32      A    N  
ATOM   2528  CA  VAL A 331       4.527   5.446 -23.346  1.00 92.90      A    C  
ATOM   2529  C   VAL A 331       3.596   4.382 -22.767  1.00 93.71      A    C  
ATOM   2530  O   VAL A 331       3.930   3.687 -21.810  1.00 92.47      A    O  
ATOM   2531  CB  VAL A 331       5.718   4.835 -24.091  1.00 91.61      A    C  
ATOM   2532  CG1 VAL A 331       5.251   3.922 -25.225  1.00 87.50      A    C  
ATOM   2533  CG2 VAL A 331       6.594   5.926 -24.707  1.00 88.41      A    C  
ATOM   2534  N   ARG A 332       2.418   4.249 -23.375  1.00 92.90      A    N  
ATOM   2535  CA  ARG A 332       1.346   3.385 -22.849  1.00 92.55      A    C  
ATOM   2536  C   ARG A 332       1.363   1.973 -23.416  1.00 94.03      A    C  
ATOM   2537  O   ARG A 332       0.861   1.070 -22.753  1.00 92.50      A    O  
ATOM   2538  CB  ARG A 332      -0.009   4.040 -23.124  1.00 88.93      A    C  
ATOM   2539  CG  ARG A 332      -0.153   5.389 -22.380  1.00 78.34      A    C  
ATOM   2540  CD  ARG A 332      -1.527   6.015 -22.644  1.00 74.17      A    C  
ATOM   2541  NE  ARG A 332      -2.608   5.203 -22.057  1.00 64.46      A    N  
ATOM   2542  CZ  ARG A 332      -3.868   5.188 -22.450  1.00 57.43      A    C  
ATOM   2543  NH1 ARG A 332      -4.306   5.978 -23.392  1.00 53.34      A    N1+
ATOM   2544  NH2 ARG A 332      -4.727   4.372 -21.896  1.00 49.64      A    N  
ATOM   2545  N   ALA A 333       1.891   1.778 -24.623  1.00 94.44      A    N  
ATOM   2546  CA  ALA A 333       1.834   0.514 -25.346  1.00 95.21      A    C  
ATOM   2547  C   ALA A 333       3.110   0.235 -26.144  1.00 95.96      A    C  
ATOM   2548  O   ALA A 333       3.822   1.157 -26.555  1.00 94.71      A    O  
ATOM   2549  CB  ALA A 333       0.605   0.534 -26.266  1.00 93.97      A    C  
ATOM   2550  N   VAL A 334       3.378  -1.047 -26.381  1.00 96.31      A    N  
ATOM   2551  CA  VAL A 334       4.329  -1.470 -27.409  1.00 96.68      A    C  
ATOM   2552  C   VAL A 334       3.698  -1.186 -28.774  1.00 96.58      A    C  
ATOM   2553  O   VAL A 334       2.557  -1.550 -29.022  1.00 95.78      A    O  
ATOM   2554  CB  VAL A 334       4.696  -2.955 -27.274  1.00 96.70      A    C  
ATOM   2555  CG1 VAL A 334       5.728  -3.368 -28.323  1.00 94.50      A    C  
ATOM   2556  CG2 VAL A 334       5.290  -3.252 -25.893  1.00 94.29      A    C  
ATOM   2557  N   THR A 335       4.456  -0.538 -29.638  1.00 95.50      A    N  
ATOM   2558  CA  THR A 335       4.025  -0.141 -30.984  1.00 95.07      A    C  
ATOM   2559  C   THR A 335       5.139  -0.434 -31.993  1.00 95.17      A    C  
ATOM   2560  O   THR A 335       6.282  -0.707 -31.603  1.00 94.51      A    O  
ATOM   2561  CB  THR A 335       3.663   1.352 -31.041  1.00 94.11      A    C  
ATOM   2562  CG2 THR A 335       2.602   1.773 -30.020  1.00 88.58      A    C  
ATOM   2563  OG1 THR A 335       4.804   2.144 -30.842  1.00 90.04      A    O  
ATOM   2564  N   SER A 336       4.838  -0.318 -33.275  1.00 94.99      A    N  
ATOM   2565  CA  SER A 336       5.861  -0.432 -34.319  1.00 94.54      A    C  
ATOM   2566  C   SER A 336       6.991   0.603 -34.191  1.00 94.56      A    C  
ATOM   2567  O   SER A 336       8.088   0.364 -34.681  1.00 92.55      A    O  
ATOM   2568  CB  SER A 336       5.200  -0.314 -35.692  1.00 93.62      A    C  
ATOM   2569  OG  SER A 336       4.574   0.945 -35.832  1.00 87.84      A    O  
ATOM   2570  N   ALA A 337       6.740   1.708 -33.509  1.00 94.02      A    N  
ATOM   2571  CA  ALA A 337       7.727   2.763 -33.308  1.00 93.03      A    C  
ATOM   2572  C   ALA A 337       8.783   2.420 -32.244  1.00 93.39      A    C  
ATOM   2573  O   ALA A 337       9.920   2.896 -32.345  1.00 91.25      A    O  
ATOM   2574  CB  ALA A 337       6.983   4.054 -32.945  1.00 91.72      A    C  
ATOM   2575  N   ASN A 338       8.446   1.608 -31.230  1.00 93.81      A    N  
ATOM   2576  CA  ASN A 338       9.336   1.317 -30.106  1.00 93.98      A    C  
ATOM   2577  C   ASN A 338       9.751  -0.160 -29.988  1.00 94.95      A    C  
ATOM   2578  O   ASN A 338      10.690  -0.466 -29.257  1.00 93.80      A    O  
ATOM   2579  CB  ASN A 338       8.712   1.869 -28.809  1.00 93.09      A    C  
ATOM   2580  CG  ASN A 338       7.399   1.212 -28.400  1.00 93.90      A    C  
ATOM   2581  ND2 ASN A 338       6.576   1.930 -27.666  1.00 88.13      A    N  
ATOM   2582  OD1 ASN A 338       7.081   0.085 -28.718  1.00 88.75      A    O  
ATOM   2583  N   ILE A 339       9.123  -1.085 -30.714  1.00 94.50      A    N  
ATOM   2584  CA  ILE A 339       9.362  -2.529 -30.547  1.00 95.52      A    C  
ATOM   2585  C   ILE A 339      10.823  -2.937 -30.779  1.00 95.65      A    C  
ATOM   2586  O   ILE A 339      11.305  -3.862 -30.124  1.00 94.46      A    O  
ATOM   2587  CB  ILE A 339       8.399  -3.335 -31.436  1.00 95.30      A    C  
ATOM   2588  CG1 ILE A 339       8.447  -4.819 -31.032  1.00 93.04      A    C  
ATOM   2589  CG2 ILE A 339       8.679  -3.136 -32.935  1.00 92.30      A    C  
ATOM   2590  CD1 ILE A 339       7.257  -5.626 -31.509  1.00 89.95      A    C  
ATOM   2591  N   GLN A 340      11.542  -2.259 -31.662  1.00 94.75      A    N  
ATOM   2592  CA  GLN A 340      12.939  -2.571 -31.940  1.00 93.81      A    C  
ATOM   2593  C   GLN A 340      13.877  -2.301 -30.754  1.00 93.65      A    C  
ATOM   2594  O   GLN A 340      14.956  -2.875 -30.693  1.00 91.69      A    O  
ATOM   2595  CB  GLN A 340      13.406  -1.801 -33.190  1.00 92.52      A    C  
ATOM   2596  CG  GLN A 340      12.709  -2.292 -34.471  1.00 83.46      A    C  
ATOM   2597  CD  GLN A 340      13.007  -3.766 -34.775  1.00 77.03      A    C  
ATOM   2598  NE2 GLN A 340      12.082  -4.480 -35.362  1.00 64.87      A    N  
ATOM   2599  OE1 GLN A 340      14.070  -4.285 -34.488  1.00 67.18      A    O  
ATOM   2600  N   GLU A 341      13.453  -1.504 -29.781  1.00 94.26      A    N  
ATOM   2601  CA  GLU A 341      14.216  -1.267 -28.549  1.00 93.36      A    C  
ATOM   2602  C   GLU A 341      14.319  -2.520 -27.666  1.00 94.39      A    C  
ATOM   2603  O   GLU A 341      15.234  -2.639 -26.857  1.00 92.37      A    O  
ATOM   2604  CB  GLU A 341      13.584  -0.127 -27.749  1.00 91.08      A    C  
ATOM   2605  CG  GLU A 341      13.545   1.194 -28.522  1.00 85.20      A    C  
ATOM   2606  CD  GLU A 341      13.045   2.355 -27.669  1.00 82.77      A    C  
ATOM   2607  OE1 GLU A 341      12.514   3.329 -28.231  1.00 75.05      A    O  
ATOM   2608  OE2 GLU A 341      13.225   2.293 -26.434  1.00 77.06      A    O1-
ATOM   2609  N   PHE A 342      13.407  -3.476 -27.856  1.00 94.84      A    N  
ATOM   2610  CA  PHE A 342      13.381  -4.730 -27.115  1.00 95.54      A    C  
ATOM   2611  C   PHE A 342      14.164  -5.859 -27.804  1.00 95.81      A    C  
ATOM   2612  O   PHE A 342      14.317  -6.942 -27.231  1.00 94.10      A    O  
ATOM   2613  CB  PHE A 342      11.919  -5.128 -26.864  1.00 95.46      A    C  
ATOM   2614  CG  PHE A 342      11.083  -4.031 -26.259  1.00 96.09      A    C  
ATOM   2615  CD1 PHE A 342      11.366  -3.529 -24.970  1.00 93.37      A    C  
ATOM   2616  CD2 PHE A 342      10.019  -3.459 -26.980  1.00 93.53      A    C  
ATOM   2617  CE1 PHE A 342      10.617  -2.479 -24.424  1.00 92.51      A    C  
ATOM   2618  CE2 PHE A 342       9.259  -2.403 -26.434  1.00 92.62      A    C  
ATOM   2619  CZ  PHE A 342       9.560  -1.916 -25.152  1.00 94.18      A    C  
ATOM   2620  N   ALA A 343      14.691  -5.644 -29.010  1.00 95.03      A    N  
ATOM   2621  CA  ALA A 343      15.400  -6.662 -29.767  1.00 94.49      A    C  
ATOM   2622  C   ALA A 343      16.668  -7.130 -29.031  1.00 94.04      A    C  
ATOM   2623  O   ALA A 343      17.531  -6.341 -28.654  1.00 90.97      A    O  
ATOM   2624  CB  ALA A 343      15.713  -6.120 -31.170  1.00 93.17      A    C  
ATOM   2625  N   GLY A 344      16.779  -8.459 -28.828  1.00 92.45      A    N  
ATOM   2626  CA  GLY A 344      17.906  -9.076 -28.118  1.00 92.30      A    C  
ATOM   2627  C   GLY A 344      17.887  -8.910 -26.592  1.00 93.97      A    C  
ATOM   2628  O   GLY A 344      18.815  -9.366 -25.923  1.00 90.74      A    O  
ATOM   2629  N   CYS A 345      16.845  -8.291 -26.034  1.00 94.30      A    N  
ATOM   2630  CA  CYS A 345      16.729  -8.120 -24.594  1.00 95.41      A    C  
ATOM   2631  C   CYS A 345      16.396  -9.447 -23.904  1.00 96.44      A    C  
ATOM   2632  O   CYS A 345      15.390 -10.080 -24.214  1.00 95.42      A    O  
ATOM   2633  CB  CYS A 345      15.670  -7.060 -24.277  1.00 94.13      A    C  
ATOM   2634  SG  CYS A 345      16.061  -5.414 -24.965  1.00 92.48      A    S  
ATOM   2635  N   LYS A 346      17.210  -9.836 -22.912  1.00 95.49      A    N  
ATOM   2636  CA  LYS A 346      16.892 -10.930 -21.985  1.00 95.70      A    C  
ATOM   2637  C   LYS A 346      16.084 -10.454 -20.780  1.00 96.07      A    C  
ATOM   2638  O   LYS A 346      15.291 -11.195 -20.224  1.00 94.37      A    O  
ATOM   2639  CB  LYS A 346      18.180 -11.592 -21.495  1.00 94.14      A    C  
ATOM   2640  CG  LYS A 346      18.864 -12.388 -22.599  1.00 86.49      A    C  
ATOM   2641  CD  LYS A 346      20.065 -13.128 -22.007  1.00 83.20      A    C  
ATOM   2642  CE  LYS A 346      20.527 -14.244 -22.943  1.00 70.58      A    C  
ATOM   2643  NZ  LYS A 346      20.461 -15.541 -22.248  1.00 61.90      A    N1+
ATOM   2644  N   LYS A 347      16.311  -9.216 -20.370  1.00 95.98      A    N  
ATOM   2645  CA  LYS A 347      15.643  -8.598 -19.233  1.00 95.61      A    C  
ATOM   2646  C   LYS A 347      15.156  -7.204 -19.610  1.00 95.80      A    C  
ATOM   2647  O   LYS A 347      15.930  -6.409 -20.139  1.00 94.69      A    O  
ATOM   2648  CB  LYS A 347      16.593  -8.597 -18.024  1.00 93.91      A    C  
ATOM   2649  CG  LYS A 347      15.989  -7.924 -16.785  1.00 90.88      A    C  
ATOM   2650  CD  LYS A 347      16.863  -8.157 -15.546  1.00 89.04      A    C  
ATOM   2651  CE  LYS A 347      16.199  -7.531 -14.320  1.00 84.34      A    C  
ATOM   2652  NZ  LYS A 347      16.876  -7.892 -13.058  1.00 79.25      A    N1+
ATOM   2653  N   ILE A 348      13.904  -6.919 -19.302  1.00 96.06      A    N  
ATOM   2654  CA  ILE A 348      13.293  -5.598 -19.482  1.00 96.54      A    C  
ATOM   2655  C   ILE A 348      13.032  -4.978 -18.112  1.00 96.20      A    C  
ATOM   2656  O   ILE A 348      12.339  -5.551 -17.271  1.00 95.54      A    O  
ATOM   2657  CB  ILE A 348      12.024  -5.699 -20.353  1.00 96.53      A    C  
ATOM   2658  CG1 ILE A 348      12.417  -6.057 -21.807  1.00 94.75      A    C  
ATOM   2659  CG2 ILE A 348      11.226  -4.383 -20.323  1.00 94.77      A    C  
ATOM   2660  CD1 ILE A 348      11.231  -6.390 -22.709  1.00 92.67      A    C  
ATOM   2661  N   PHE A 349      13.591  -3.794 -17.889  1.00 95.27      A    N  
ATOM   2662  CA  PHE A 349      13.343  -2.969 -16.716  1.00 94.38      A    C  
ATOM   2663  C   PHE A 349      12.131  -2.075 -16.972  1.00 94.36      A    C  
ATOM   2664  O   PHE A 349      12.240  -1.021 -17.590  1.00 92.93      A    O  
ATOM   2665  CB  PHE A 349      14.598  -2.161 -16.367  1.00 93.05      A    C  
ATOM   2666  CG  PHE A 349      15.744  -2.999 -15.875  1.00 90.92      A    C  
ATOM   2667  CD1 PHE A 349      15.949  -3.187 -14.490  1.00 87.47      A    C  
ATOM   2668  CD2 PHE A 349      16.626  -3.611 -16.784  1.00 87.76      A    C  
ATOM   2669  CE1 PHE A 349      17.027  -3.954 -14.022  1.00 86.87      A    C  
ATOM   2670  CE2 PHE A 349      17.703  -4.389 -16.318  1.00 86.24      A    C  
ATOM   2671  CZ  PHE A 349      17.894  -4.550 -14.934  1.00 87.56      A    C  
ATOM   2672  N   GLY A 350      10.980  -2.511 -16.517  1.00 94.87      A    N  
ATOM   2673  CA  GLY A 350       9.699  -1.872 -16.771  1.00 95.40      A    C  
ATOM   2674  C   GLY A 350       8.636  -2.894 -17.140  1.00 96.69      A    C  
ATOM   2675  O   GLY A 350       8.722  -4.062 -16.758  1.00 96.24      A    O  
ATOM   2676  N   SER A 351       7.625  -2.445 -17.855  1.00 96.43      A    N  
ATOM   2677  CA  SER A 351       6.445  -3.233 -18.200  1.00 97.39      A    C  
ATOM   2678  C   SER A 351       6.273  -3.366 -19.712  1.00 97.61      A    C  
ATOM   2679  O   SER A 351       6.889  -2.630 -20.484  1.00 96.96      A    O  
ATOM   2680  CB  SER A 351       5.210  -2.602 -17.560  1.00 96.88      A    C  
ATOM   2681  OG  SER A 351       5.372  -2.533 -16.158  1.00 95.07      A    O  
ATOM   2682  N   LEU A 352       5.431  -4.299 -20.124  1.00 97.75      A    N  
ATOM   2683  CA  LEU A 352       4.959  -4.419 -21.494  1.00 97.92      A    C  
ATOM   2684  C   LEU A 352       3.438  -4.356 -21.522  1.00 98.17      A    C  
ATOM   2685  O   LEU A 352       2.778  -5.035 -20.735  1.00 97.62      A    O  
ATOM   2686  CB  LEU A 352       5.479  -5.718 -22.136  1.00 97.61      A    C  
ATOM   2687  CG  LEU A 352       7.003  -5.818 -22.301  1.00 97.05      A    C  
ATOM   2688  CD1 LEU A 352       7.353  -7.170 -22.900  1.00 95.56      A    C  
ATOM   2689  CD2 LEU A 352       7.560  -4.735 -23.215  1.00 95.28      A    C  
ATOM   2690  N   ALA A 353       2.880  -3.571 -22.438  1.00 97.82      A    N  
ATOM   2691  CA  ALA A 353       1.446  -3.513 -22.678  1.00 97.76      A    C  
ATOM   2692  C   ALA A 353       1.155  -3.563 -24.177  1.00 97.76      A    C  
ATOM   2693  O   ALA A 353       1.708  -2.782 -24.952  1.00 96.82      A    O  
ATOM   2694  CB  ALA A 353       0.857  -2.263 -22.008  1.00 96.96      A    C  
ATOM   2695  N   PHE A 354       0.265  -4.459 -24.567  1.00 97.87      A    N  
ATOM   2696  CA  PHE A 354      -0.241  -4.605 -25.919  1.00 97.74      A    C  
ATOM   2697  C   PHE A 354      -1.722  -4.224 -25.921  1.00 97.44      A    C  
ATOM   2698  O   PHE A 354      -2.552  -4.895 -25.309  1.00 96.25      A    O  
ATOM   2699  CB  PHE A 354      -0.005  -6.025 -26.429  1.00 97.68      A    C  
ATOM   2700  CG  PHE A 354       1.452  -6.417 -26.461  1.00 97.99      A    C  
ATOM   2701  CD1 PHE A 354       2.217  -6.228 -27.630  1.00 96.39      A    C  
ATOM   2702  CD2 PHE A 354       2.076  -6.946 -25.309  1.00 96.54      A    C  
ATOM   2703  CE1 PHE A 354       3.573  -6.559 -27.652  1.00 96.06      A    C  
ATOM   2704  CE2 PHE A 354       3.443  -7.276 -25.331  1.00 96.00      A    C  
ATOM   2705  CZ  PHE A 354       4.180  -7.080 -26.498  1.00 97.09      A    C  
ATOM   2706  N   LEU A 355      -2.023  -3.120 -26.561  1.00 96.73      A    N  
ATOM   2707  CA  LEU A 355      -3.343  -2.517 -26.639  1.00 96.07      A    C  
ATOM   2708  C   LEU A 355      -3.864  -2.605 -28.084  1.00 95.86      A    C  
ATOM   2709  O   LEU A 355      -3.061  -2.864 -28.988  1.00 94.28      A    O  
ATOM   2710  CB  LEU A 355      -3.261  -1.064 -26.145  1.00 94.97      A    C  
ATOM   2711  CG  LEU A 355      -2.695  -0.857 -24.727  1.00 94.07      A    C  
ATOM   2712  CD1 LEU A 355      -2.768   0.623 -24.354  1.00 89.76      A    C  
ATOM   2713  CD2 LEU A 355      -3.457  -1.643 -23.677  1.00 89.17      A    C  
ATOM   2714  N   PRO A 356      -5.149  -2.352 -28.339  1.00 95.55      A    N  
ATOM   2715  CA  PRO A 356      -5.668  -2.278 -29.715  1.00 94.51      A    C  
ATOM   2716  C   PRO A 356      -4.837  -1.360 -30.607  1.00 94.33      A    C  
ATOM   2717  O   PRO A 356      -4.422  -1.765 -31.688  1.00 92.74      A    O  
ATOM   2718  CB  PRO A 356      -7.121  -1.817 -29.565  1.00 93.57      A    C  
ATOM   2719  CG  PRO A 356      -7.512  -2.377 -28.196  1.00 93.17      A    C  
ATOM   2720  CD  PRO A 356      -6.227  -2.206 -27.388  1.00 95.24      A    C  
ATOM   2721  N   GLU A 357      -4.446  -0.197 -30.119  1.00 94.06      A    N  
ATOM   2722  CA  GLU A 357      -3.571   0.752 -30.829  1.00 93.16      A    C  
ATOM   2723  C   GLU A 357      -2.193   0.175 -31.217  1.00 94.06      A    C  
ATOM   2724  O   GLU A 357      -1.558   0.692 -32.135  1.00 92.38      A    O  
ATOM   2725  CB  GLU A 357      -3.423   2.028 -29.978  1.00 90.35      A    C  
ATOM   2726  CG  GLU A 357      -2.665   1.837 -28.656  1.00 81.13      A    C  
ATOM   2727  CD  GLU A 357      -2.801   3.001 -27.644  1.00 81.52      A    C  
ATOM   2728  OE1 GLU A 357      -1.944   3.116 -26.732  1.00 73.96      A    O  
ATOM   2729  OE2 GLU A 357      -3.800   3.741 -27.692  1.00 77.46      A    O1-
ATOM   2730  N   SER A 358      -1.734  -0.900 -30.571  1.00 95.26      A    N  
ATOM   2731  CA  SER A 358      -0.495  -1.577 -30.958  1.00 95.79      A    C  
ATOM   2732  C   SER A 358      -0.610  -2.208 -32.349  1.00 95.84      A    C  
ATOM   2733  O   SER A 358       0.328  -2.115 -33.143  1.00 94.76      A    O  
ATOM   2734  CB  SER A 358      -0.120  -2.679 -29.961  1.00 95.99      A    C  
ATOM   2735  OG  SER A 358       0.008  -2.186 -28.641  1.00 93.77      A    O  
ATOM   2736  N   PHE A 359      -1.751  -2.825 -32.648  1.00 95.58      A    N  
ATOM   2737  CA  PHE A 359      -1.978  -3.614 -33.859  1.00 95.15      A    C  
ATOM   2738  C   PHE A 359      -2.815  -2.883 -34.911  1.00 94.62      A    C  
ATOM   2739  O   PHE A 359      -2.658  -3.155 -36.095  1.00 91.81      A    O  
ATOM   2740  CB  PHE A 359      -2.613  -4.956 -33.476  1.00 94.90      A    C  
ATOM   2741  CG  PHE A 359      -1.746  -5.768 -32.542  1.00 96.25      A    C  
ATOM   2742  CD1 PHE A 359      -0.559  -6.361 -33.005  1.00 94.79      A    C  
ATOM   2743  CD2 PHE A 359      -2.090  -5.904 -31.186  1.00 95.08      A    C  
ATOM   2744  CE1 PHE A 359       0.269  -7.080 -32.139  1.00 94.38      A    C  
ATOM   2745  CE2 PHE A 359      -1.262  -6.621 -30.311  1.00 94.56      A    C  
ATOM   2746  CZ  PHE A 359      -0.079  -7.207 -30.787  1.00 95.88      A    C  
ATOM   2747  N   ASP A 360      -3.636  -1.933 -34.498  1.00 94.29      A    N  
ATOM   2748  CA  ASP A 360      -4.400  -1.073 -35.411  1.00 93.15      A    C  
ATOM   2749  C   ASP A 360      -3.550   0.090 -35.934  1.00 92.42      A    C  
ATOM   2750  O   ASP A 360      -3.822   0.663 -36.996  1.00 88.22      A    O  
ATOM   2751  CB  ASP A 360      -5.655  -0.540 -34.689  1.00 91.55      A    C  
ATOM   2752  CG  ASP A 360      -6.634  -1.624 -34.232  1.00 89.63      A    C  
ATOM   2753  OD1 ASP A 360      -6.651  -2.714 -34.840  1.00 85.50      A    O  
ATOM   2754  OD2 ASP A 360      -7.407  -1.328 -33.288  1.00 85.19      A    O1-
ATOM   2755  N   GLY A 361      -2.482   0.423 -35.208  1.00 90.46      A    N  
ATOM   2756  CA  GLY A 361      -1.716   1.643 -35.417  1.00 89.78      A    C  
ATOM   2757  C   GLY A 361      -2.429   2.869 -34.851  1.00 90.03      A    C  
ATOM   2758  O   GLY A 361      -3.564   2.811 -34.379  1.00 85.06      A    O  
ATOM   2759  N   ASP A 362      -1.743   3.994 -34.905  1.00 88.47      A    N  
ATOM   2760  CA  ASP A 362      -2.309   5.279 -34.514  1.00 87.64      A    C  
ATOM   2761  C   ASP A 362      -2.063   6.318 -35.622  1.00 88.66      A    C  
ATOM   2762  O   ASP A 362      -0.947   6.826 -35.775  1.00 85.98      A    O  
ATOM   2763  CB  ASP A 362      -1.742   5.723 -33.160  1.00 84.27      A    C  
ATOM   2764  CG  ASP A 362      -2.203   7.142 -32.793  1.00 80.80      A    C  
ATOM   2765  OD1 ASP A 362      -3.220   7.611 -33.346  1.00 75.89      A    O  
ATOM   2766  OD2 ASP A 362      -1.470   7.798 -32.028  1.00 75.70      A    O1-
ATOM   2767  N   PRO A 363      -3.098   6.654 -36.387  1.00 87.71      A    N  
ATOM   2768  CA  PRO A 363      -2.988   7.655 -37.438  1.00 87.46      A    C  
ATOM   2769  C   PRO A 363      -2.587   9.044 -36.918  1.00 87.97      A    C  
ATOM   2770  O   PRO A 363      -1.970   9.811 -37.657  1.00 83.50      A    O  
ATOM   2771  CB  PRO A 363      -4.375   7.709 -38.092  1.00 84.97      A    C  
ATOM   2772  CG  PRO A 363      -4.988   6.358 -37.758  1.00 82.39      A    C  
ATOM   2773  CD  PRO A 363      -4.410   6.043 -36.390  1.00 85.66      A    C  
ATOM   2774  N   ALA A 364      -2.923   9.369 -35.669  1.00 86.96      A    N  
ATOM   2775  CA  ALA A 364      -2.648  10.683 -35.102  1.00 86.73      A    C  
ATOM   2776  C   ALA A 364      -1.152  10.900 -34.850  1.00 87.32      A    C  
ATOM   2777  O   ALA A 364      -0.629  11.994 -35.084  1.00 83.66      A    O  
ATOM   2778  CB  ALA A 364      -3.467  10.859 -33.817  1.00 84.80      A    C  
ATOM   2779  N   SER A 365      -0.448   9.835 -34.423  1.00 85.97      A    N  
ATOM   2780  CA  SER A 365       1.011   9.829 -34.249  1.00 85.72      A    C  
ATOM   2781  C   SER A 365       1.774   9.280 -35.467  1.00 87.34      A    C  
ATOM   2782  O   SER A 365       2.999   9.177 -35.433  1.00 83.18      A    O  
ATOM   2783  CB  SER A 365       1.382   9.077 -32.979  1.00 82.30      A    C  
ATOM   2784  OG  SER A 365       0.997   7.730 -33.056  1.00 76.16      A    O  
ATOM   2785  N   ASN A 366       1.074   8.960 -36.548  1.00 87.44      A    N  
ATOM   2786  CA  ASN A 366       1.635   8.373 -37.759  1.00 89.02      A    C  
ATOM   2787  C   ASN A 366       2.348   7.025 -37.507  1.00 90.17      A    C  
ATOM   2788  O   ASN A 366       3.329   6.680 -38.165  1.00 86.72      A    O  
ATOM   2789  CB  ASN A 366       2.469   9.440 -38.494  1.00 86.31      A    C  
ATOM   2790  CG  ASN A 366       2.104   9.630 -39.948  1.00 77.74      A    C  
ATOM   2791  ND2 ASN A 366       2.877  10.445 -40.643  1.00 67.58      A    N  
ATOM   2792  OD1 ASN A 366       1.148   9.116 -40.491  1.00 69.78      A    O  
ATOM   2793  N   THR A 367       1.876   6.269 -36.532  1.00 89.05      A    N  
ATOM   2794  CA  THR A 367       2.434   4.973 -36.142  1.00 90.51      A    C  
ATOM   2795  C   THR A 367       1.762   3.863 -36.932  1.00 91.84      A    C  
ATOM   2796  O   THR A 367       0.546   3.690 -36.857  1.00 89.59      A    O  
ATOM   2797  CB  THR A 367       2.301   4.759 -34.633  1.00 87.69      A    C  
ATOM   2798  CG2 THR A 367       3.016   3.496 -34.167  1.00 78.46      A    C  
ATOM   2799  OG1 THR A 367       2.907   5.833 -33.944  1.00 79.66      A    O  
ATOM   2800  N   ALA A 368       2.545   3.092 -37.676  1.00 92.55      A    N  
ATOM   2801  CA  ALA A 368       2.033   1.966 -38.445  1.00 93.27      A    C  
ATOM   2802  C   ALA A 368       1.569   0.818 -37.527  1.00 94.06      A    C  
ATOM   2803  O   ALA A 368       2.125   0.659 -36.433  1.00 92.36      A    O  
ATOM   2804  CB  ALA A 368       3.116   1.503 -39.433  1.00 91.25      A    C  
ATOM   2805  N   PRO A 369       0.615  -0.031 -37.974  1.00 94.27      A    N  
ATOM   2806  CA  PRO A 369       0.250  -1.250 -37.260  1.00 93.95      A    C  
ATOM   2807  C   PRO A 369       1.450  -2.163 -37.026  1.00 94.48      A    C  
ATOM   2808  O   PRO A 369       2.279  -2.366 -37.919  1.00 93.02      A    O  
ATOM   2809  CB  PRO A 369      -0.799  -1.946 -38.136  1.00 92.36      A    C  
ATOM   2810  CG  PRO A 369      -1.387  -0.812 -38.959  1.00 90.37      A    C  
ATOM   2811  CD  PRO A 369      -0.211   0.140 -39.155  1.00 92.94      A    C  
ATOM   2812  N   LEU A 370       1.535  -2.739 -35.833  1.00 94.59      A    N  
ATOM   2813  CA  LEU A 370       2.555  -3.711 -35.469  1.00 94.45      A    C  
ATOM   2814  C   LEU A 370       2.251  -5.045 -36.163  1.00 94.79      A    C  
ATOM   2815  O   LEU A 370       1.146  -5.571 -36.054  1.00 93.40      A    O  
ATOM   2816  CB  LEU A 370       2.602  -3.778 -33.932  1.00 93.25      A    C  
ATOM   2817  CG  LEU A 370       3.912  -4.340 -33.371  1.00 91.33      A    C  
ATOM   2818  CD1 LEU A 370       4.157  -3.770 -31.978  1.00 87.87      A    C  
ATOM   2819  CD2 LEU A 370       3.873  -5.855 -33.252  1.00 88.25      A    C  
ATOM   2820  N   GLN A 371       3.232  -5.591 -36.886  1.00 94.42      A    N  
ATOM   2821  CA  GLN A 371       3.076  -6.858 -37.592  1.00 94.11      A    C  
ATOM   2822  C   GLN A 371       3.403  -8.036 -36.664  1.00 94.76      A    C  
ATOM   2823  O   GLN A 371       4.328  -7.917 -35.854  1.00 93.89      A    O  
ATOM   2824  CB  GLN A 371       3.952  -6.885 -38.855  1.00 93.05      A    C  
ATOM   2825  CG  GLN A 371       3.602  -5.779 -39.861  1.00 89.18      A    C  
ATOM   2826  CD  GLN A 371       2.137  -5.834 -40.300  1.00 84.12      A    C  
ATOM   2827  NE2 GLN A 371       1.418  -4.750 -40.185  1.00 70.42      A    N  
ATOM   2828  OE1 GLN A 371       1.625  -6.854 -40.731  1.00 73.20      A    O  
ATOM   2829  N   PRO A 372       2.722  -9.196 -36.791  1.00 94.91      A    N  
ATOM   2830  CA  PRO A 372       2.969 -10.365 -35.948  1.00 94.56      A    C  
ATOM   2831  C   PRO A 372       4.434 -10.807 -35.909  1.00 95.01      A    C  
ATOM   2832  O   PRO A 372       4.954 -11.159 -34.853  1.00 93.39      A    O  
ATOM   2833  CB  PRO A 372       2.076 -11.470 -36.522  1.00 92.91      A    C  
ATOM   2834  CG  PRO A 372       0.936 -10.702 -37.182  1.00 90.43      A    C  
ATOM   2835  CD  PRO A 372       1.609  -9.428 -37.690  1.00 93.87      A    C  
ATOM   2836  N   GLU A 373       5.138 -10.743 -37.047  1.00 94.52      A    N  
ATOM   2837  CA  GLU A 373       6.544 -11.144 -37.171  1.00 94.27      A    C  
ATOM   2838  C   GLU A 373       7.472 -10.269 -36.323  1.00 94.94      A    C  
ATOM   2839  O   GLU A 373       8.514 -10.729 -35.857  1.00 93.36      A    O  
ATOM   2840  CB  GLU A 373       7.000 -11.090 -38.639  1.00 92.84      A    C  
ATOM   2841  CG  GLU A 373       6.207 -11.986 -39.613  1.00 81.71      A    C  
ATOM   2842  CD  GLU A 373       4.810 -11.460 -39.986  1.00 74.26      A    C  
ATOM   2843  OE1 GLU A 373       4.014 -12.257 -40.511  1.00 64.76      A    O  
ATOM   2844  OE2 GLU A 373       4.536 -10.264 -39.725  1.00 66.78      A    O1-
ATOM   2845  N   GLN A 374       7.090  -9.021 -36.068  1.00 94.66      A    N  
ATOM   2846  CA  GLN A 374       7.886  -8.120 -35.241  1.00 94.83      A    C  
ATOM   2847  C   GLN A 374       7.893  -8.547 -33.766  1.00 95.68      A    C  
ATOM   2848  O   GLN A 374       8.823  -8.202 -33.042  1.00 94.94      A    O  
ATOM   2849  CB  GLN A 374       7.379  -6.679 -35.373  1.00 94.34      A    C  
ATOM   2850  CG  GLN A 374       7.464  -6.126 -36.805  1.00 93.00      A    C  
ATOM   2851  CD  GLN A 374       6.962  -4.680 -36.863  1.00 92.69      A    C  
ATOM   2852  NE2 GLN A 374       7.850  -3.717 -36.788  1.00 82.59      A    N  
ATOM   2853  OE1 GLN A 374       5.781  -4.407 -36.965  1.00 84.74      A    O  
ATOM   2854  N   LEU A 375       6.915  -9.343 -33.322  1.00 95.89      A    N  
ATOM   2855  CA  LEU A 375       6.838  -9.835 -31.948  1.00 96.20      A    C  
ATOM   2856  C   LEU A 375       7.939 -10.854 -31.614  1.00 96.41      A    C  
ATOM   2857  O   LEU A 375       8.223 -11.072 -30.434  1.00 95.49      A    O  
ATOM   2858  CB  LEU A 375       5.453 -10.439 -31.682  1.00 96.23      A    C  
ATOM   2859  CG  LEU A 375       4.280  -9.445 -31.800  1.00 96.10      A    C  
ATOM   2860  CD1 LEU A 375       2.955 -10.198 -31.684  1.00 94.26      A    C  
ATOM   2861  CD2 LEU A 375       4.321  -8.390 -30.697  1.00 93.58      A    C  
ATOM   2862  N   GLN A 376       8.628 -11.433 -32.625  1.00 95.59      A    N  
ATOM   2863  CA  GLN A 376       9.733 -12.376 -32.430  1.00 94.86      A    C  
ATOM   2864  C   GLN A 376      10.909 -11.780 -31.643  1.00 95.55      A    C  
ATOM   2865  O   GLN A 376      11.695 -12.517 -31.058  1.00 93.99      A    O  
ATOM   2866  CB  GLN A 376      10.238 -12.875 -33.789  1.00 92.90      A    C  
ATOM   2867  CG  GLN A 376       9.197 -13.746 -34.495  1.00 84.23      A    C  
ATOM   2868  CD  GLN A 376       9.686 -14.290 -35.841  1.00 75.69      A    C  
ATOM   2869  NE2 GLN A 376       8.951 -15.212 -36.425  1.00 62.88      A    N  
ATOM   2870  OE1 GLN A 376      10.706 -13.912 -36.396  1.00 65.97      A    O  
ATOM   2871  N   VAL A 377      11.006 -10.459 -31.540  1.00 95.77      A    N  
ATOM   2872  CA  VAL A 377      12.016  -9.804 -30.686  1.00 95.92      A    C  
ATOM   2873  C   VAL A 377      11.923 -10.248 -29.223  1.00 96.77      A    C  
ATOM   2874  O   VAL A 377      12.922 -10.215 -28.517  1.00 95.51      A    O  
ATOM   2875  CB  VAL A 377      11.940  -8.273 -30.770  1.00 93.98      A    C  
ATOM   2876  CG1 VAL A 377      12.087  -7.785 -32.216  1.00 87.10      A    C  
ATOM   2877  CG2 VAL A 377      10.663  -7.684 -30.162  1.00 87.16      A    C  
ATOM   2878  N   PHE A 378      10.753 -10.706 -28.772  1.00 96.86      A    N  
ATOM   2879  CA  PHE A 378      10.528 -11.159 -27.409  1.00 97.11      A    C  
ATOM   2880  C   PHE A 378      10.925 -12.617 -27.154  1.00 97.15      A    C  
ATOM   2881  O   PHE A 378      10.930 -13.045 -26.003  1.00 96.17      A    O  
ATOM   2882  CB  PHE A 378       9.072 -10.895 -27.015  1.00 97.03      A    C  
ATOM   2883  CG  PHE A 378       8.681  -9.434 -27.067  1.00 97.53      A    C  
ATOM   2884  CD1 PHE A 378       9.293  -8.504 -26.202  1.00 96.05      A    C  
ATOM   2885  CD2 PHE A 378       7.722  -8.983 -27.987  1.00 96.17      A    C  
ATOM   2886  CE1 PHE A 378       8.954  -7.144 -26.257  1.00 95.48      A    C  
ATOM   2887  CE2 PHE A 378       7.371  -7.621 -28.046  1.00 95.44      A    C  
ATOM   2888  CZ  PHE A 378       7.994  -6.699 -27.183  1.00 96.51      A    C  
ATOM   2889  N   GLU A 379      11.336 -13.395 -28.171  1.00 96.49      A    N  
ATOM   2890  CA  GLU A 379      11.771 -14.789 -27.984  1.00 95.62      A    C  
ATOM   2891  C   GLU A 379      13.016 -14.915 -27.098  1.00 95.88      A    C  
ATOM   2892  O   GLU A 379      13.239 -15.956 -26.478  1.00 93.64      A    O  
ATOM   2893  CB  GLU A 379      12.073 -15.455 -29.337  1.00 94.05      A    C  
ATOM   2894  CG  GLU A 379      10.815 -15.727 -30.160  1.00 85.49      A    C  
ATOM   2895  CD  GLU A 379      11.104 -16.547 -31.426  1.00 79.14      A    C  
ATOM   2896  OE1 GLU A 379      10.119 -17.016 -32.039  1.00 71.29      A    O  
ATOM   2897  OE2 GLU A 379      12.294 -16.730 -31.766  1.00 72.23      A    O1-
ATOM   2898  N   THR A 380      13.824 -13.865 -26.990  1.00 95.49      A    N  
ATOM   2899  CA  THR A 380      15.004 -13.831 -26.114  1.00 95.35      A    C  
ATOM   2900  C   THR A 380      14.680 -13.413 -24.676  1.00 96.10      A    C  
ATOM   2901  O   THR A 380      15.553 -13.483 -23.813  1.00 94.85      A    O  
ATOM   2902  CB  THR A 380      16.084 -12.909 -26.682  1.00 93.97      A    C  
ATOM   2903  CG2 THR A 380      16.573 -13.375 -28.054  1.00 84.96      A    C  
ATOM   2904  OG1 THR A 380      15.608 -11.588 -26.827  1.00 86.97      A    O  
ATOM   2905  N   LEU A 381      13.459 -12.962 -24.423  1.00 96.75      A    N  
ATOM   2906  CA  LEU A 381      13.069 -12.357 -23.153  1.00 97.46      A    C  
ATOM   2907  C   LEU A 381      12.878 -13.423 -22.069  1.00 97.58      A    C  
ATOM   2908  O   LEU A 381      12.037 -14.305 -22.190  1.00 96.93      A    O  
ATOM   2909  CB  LEU A 381      11.809 -11.508 -23.369  1.00 97.26      A    C  
ATOM   2910  CG  LEU A 381      11.360 -10.719 -22.128  1.00 97.03      A    C  
ATOM   2911  CD1 LEU A 381      12.405  -9.699 -21.688  1.00 95.22      A    C  
ATOM   2912  CD2 LEU A 381      10.068  -9.980 -22.450  1.00 94.79      A    C  
ATOM   2913  N   GLU A 382      13.637 -13.288 -20.975  1.00 97.48      A    N  
ATOM   2914  CA  GLU A 382      13.599 -14.178 -19.818  1.00 97.04      A    C  
ATOM   2915  C   GLU A 382      12.948 -13.516 -18.593  1.00 96.84      A    C  
ATOM   2916  O   GLU A 382      12.353 -14.194 -17.754  1.00 94.99      A    O  
ATOM   2917  CB  GLU A 382      15.035 -14.632 -19.493  1.00 95.99      A    C  
ATOM   2918  CG  GLU A 382      15.721 -15.466 -20.616  1.00 94.80      A    C  
ATOM   2919  CD  GLU A 382      17.205 -15.790 -20.334  1.00 93.67      A    C  
ATOM   2920  OE1 GLU A 382      17.954 -16.137 -21.281  1.00 87.78      A    O  
ATOM   2921  OE2 GLU A 382      17.661 -15.646 -19.180  1.00 88.67      A    O1-
ATOM   2922  N   GLU A 383      13.033 -12.178 -18.469  1.00 97.31      A    N  
ATOM   2923  CA  GLU A 383      12.544 -11.452 -17.296  1.00 96.92      A    C  
ATOM   2924  C   GLU A 383      11.919 -10.096 -17.639  1.00 97.25      A    C  
ATOM   2925  O   GLU A 383      12.486  -9.288 -18.370  1.00 96.43      A    O  
ATOM   2926  CB  GLU A 383      13.704 -11.308 -16.276  1.00 95.43      A    C  
ATOM   2927  CG  GLU A 383      13.262 -10.656 -14.960  1.00 92.06      A    C  
ATOM   2928  CD  GLU A 383      14.381 -10.567 -13.897  1.00 91.69      A    C  
ATOM   2929  OE1 GLU A 383      14.236  -9.750 -12.958  1.00 85.23      A    O  
ATOM   2930  OE2 GLU A 383      15.398 -11.268 -13.972  1.00 86.64      A    O1-
ATOM   2931  N   ILE A 384      10.764  -9.811 -17.017  1.00 97.26      A    N  
ATOM   2932  CA  ILE A 384      10.140  -8.488 -16.982  1.00 97.41      A    C  
ATOM   2933  C   ILE A 384      10.096  -8.028 -15.519  1.00 97.31      A    C  
ATOM   2934  O   ILE A 384       9.581  -8.738 -14.662  1.00 96.11      A    O  
ATOM   2935  CB  ILE A 384       8.719  -8.517 -17.614  1.00 96.34      A    C  
ATOM   2936  CG1 ILE A 384       8.765  -8.957 -19.090  1.00 89.21      A    C  
ATOM   2937  CG2 ILE A 384       8.054  -7.136 -17.494  1.00 89.95      A    C  
ATOM   2938  CD1 ILE A 384       7.381  -9.241 -19.693  1.00 89.60      A    C  
ATOM   2939  N   THR A 385      10.613  -6.845 -15.214  1.00 96.75      A    N  
ATOM   2940  CA  THR A 385      10.609  -6.358 -13.823  1.00 95.95      A    C  
ATOM   2941  C   THR A 385       9.258  -5.806 -13.384  1.00 96.19      A    C  
ATOM   2942  O   THR A 385       8.936  -5.873 -12.197  1.00 94.76      A    O  
ATOM   2943  CB  THR A 385      11.698  -5.317 -13.540  1.00 94.61      A    C  
ATOM   2944  CG2 THR A 385      13.092  -5.809 -13.899  1.00 89.03      A    C  
ATOM   2945  OG1 THR A 385      11.460  -4.118 -14.227  1.00 89.50      A    O  
ATOM   2946  N   GLY A 386       8.470  -5.275 -14.298  1.00 96.31      A    N  
ATOM   2947  CA  GLY A 386       7.135  -4.738 -14.051  1.00 96.71      A    C  
ATOM   2948  C   GLY A 386       6.028  -5.771 -14.258  1.00 97.40      A    C  
ATOM   2949  O   GLY A 386       6.037  -6.845 -13.655  1.00 96.77      A    O  
ATOM   2950  N   TYR A 387       5.070  -5.436 -15.117  1.00 97.56      A    N  
ATOM   2951  CA  TYR A 387       3.905  -6.249 -15.473  1.00 97.96      A    C  
ATOM   2952  C   TYR A 387       3.838  -6.551 -16.979  1.00 98.26      A    C  
ATOM   2953  O   TYR A 387       4.420  -5.837 -17.796  1.00 97.92      A    O  
ATOM   2954  CB  TYR A 387       2.616  -5.559 -14.983  1.00 97.59      A    C  
ATOM   2955  CG  TYR A 387       2.298  -4.235 -15.657  1.00 97.60      A    C  
ATOM   2956  CD1 TYR A 387       2.603  -3.017 -15.012  1.00 96.04      A    C  
ATOM   2957  CD2 TYR A 387       1.675  -4.199 -16.921  1.00 95.60      A    C  
ATOM   2958  CE1 TYR A 387       2.313  -1.789 -15.630  1.00 95.03      A    C  
ATOM   2959  CE2 TYR A 387       1.387  -2.967 -17.550  1.00 94.73      A    C  
ATOM   2960  CZ  TYR A 387       1.709  -1.766 -16.899  1.00 95.55      A    C  
ATOM   2961  OH  TYR A 387       1.438  -0.564 -17.516  1.00 93.98      A    O  
ATOM   2962  N   LEU A 388       3.065  -7.574 -17.331  1.00 98.17      A    N  
ATOM   2963  CA  LEU A 388       2.644  -7.880 -18.692  1.00 98.39      A    C  
ATOM   2964  C   LEU A 388       1.131  -7.679 -18.804  1.00 98.47      A    C  
ATOM   2965  O   LEU A 388       0.353  -8.343 -18.114  1.00 98.07      A    O  
ATOM   2966  CB  LEU A 388       3.085  -9.307 -19.044  1.00 98.35      A    C  
ATOM   2967  CG  LEU A 388       2.684  -9.766 -20.461  1.00 98.12      A    C  
ATOM   2968  CD1 LEU A 388       3.300  -8.893 -21.555  1.00 96.98      A    C  
ATOM   2969  CD2 LEU A 388       3.156 -11.208 -20.678  1.00 96.72      A    C  
ATOM   2970  N   TYR A 389       0.707  -6.774 -19.673  1.00 98.07      A    N  
ATOM   2971  CA  TYR A 389      -0.702  -6.487 -19.956  1.00 97.93      A    C  
ATOM   2972  C   TYR A 389      -0.990  -6.719 -21.440  1.00 98.07      A    C  
ATOM   2973  O   TYR A 389      -0.342  -6.116 -22.294  1.00 97.67      A    O  
ATOM   2974  CB  TYR A 389      -1.016  -5.044 -19.537  1.00 97.42      A    C  
ATOM   2975  CG  TYR A 389      -2.455  -4.655 -19.749  1.00 97.17      A    C  
ATOM   2976  CD1 TYR A 389      -2.916  -4.213 -21.010  1.00 95.85      A    C  
ATOM   2977  CD2 TYR A 389      -3.374  -4.741 -18.685  1.00 95.83      A    C  
ATOM   2978  CE1 TYR A 389      -4.270  -3.883 -21.208  1.00 94.82      A    C  
ATOM   2979  CE2 TYR A 389      -4.729  -4.409 -18.867  1.00 94.44      A    C  
ATOM   2980  CZ  TYR A 389      -5.165  -3.987 -20.136  1.00 94.70      A    C  
ATOM   2981  OH  TYR A 389      -6.497  -3.681 -20.316  1.00 92.95      A    O  
ATOM   2982  N   ILE A 390      -1.963  -7.562 -21.751  1.00 98.06      A    N  
ATOM   2983  CA  ILE A 390      -2.354  -7.841 -23.134  1.00 98.09      A    C  
ATOM   2984  C   ILE A 390      -3.883  -7.768 -23.241  1.00 97.79      A    C  
ATOM   2985  O   ILE A 390      -4.584  -8.584 -22.644  1.00 97.13      A    O  
ATOM   2986  CB  ILE A 390      -1.796  -9.195 -23.638  1.00 98.12      A    C  
ATOM   2987  CG1 ILE A 390      -0.303  -9.377 -23.279  1.00 97.38      A    C  
ATOM   2988  CG2 ILE A 390      -2.021  -9.280 -25.150  1.00 97.48      A    C  
ATOM   2989  CD1 ILE A 390       0.350 -10.661 -23.818  1.00 96.14      A    C  
ATOM   2990  N   SER A 391      -4.386  -6.802 -23.996  1.00 97.26      A    N  
ATOM   2991  CA  SER A 391      -5.808  -6.662 -24.333  1.00 96.62      A    C  
ATOM   2992  C   SER A 391      -6.072  -6.698 -25.837  1.00 96.48      A    C  
ATOM   2993  O   SER A 391      -7.214  -6.594 -26.262  1.00 94.39      A    O  
ATOM   2994  CB  SER A 391      -6.392  -5.388 -23.717  1.00 95.41      A    C  
ATOM   2995  OG  SER A 391      -5.845  -4.228 -24.314  1.00 92.36      A    O  
ATOM   2996  N   ALA A 392      -5.022  -6.851 -26.631  1.00 96.38      A    N  
ATOM   2997  CA  ALA A 392      -5.095  -7.108 -28.050  1.00 96.39      A    C  
ATOM   2998  C   ALA A 392      -3.923  -7.996 -28.467  1.00 96.76      A    C  
ATOM   2999  O   ALA A 392      -2.822  -7.869 -27.917  1.00 95.74      A    O  
ATOM   3000  CB  ALA A 392      -5.101  -5.783 -28.817  1.00 95.10      A    C  
ATOM   3001  N   TRP A 393      -4.156  -8.881 -29.428  1.00 96.36      A    N  
ATOM   3002  CA  TRP A 393      -3.163  -9.821 -29.946  1.00 96.78      A    C  
ATOM   3003  C   TRP A 393      -3.499 -10.169 -31.396  1.00 96.40      A    C  
ATOM   3004  O   TRP A 393      -4.687 -10.160 -31.744  1.00 94.62      A    O  
ATOM   3005  CB  TRP A 393      -3.159 -11.065 -29.059  1.00 96.69      A    C  
ATOM   3006  CG  TRP A 393      -1.885 -11.847 -29.111  1.00 97.07      A    C  
ATOM   3007  CD1 TRP A 393      -1.716 -13.085 -29.610  1.00 96.38      A    C  
ATOM   3008  CD2 TRP A 393      -0.567 -11.412 -28.631  1.00 97.34      A    C  
ATOM   3009  CE2 TRP A 393       0.349 -12.471 -28.881  1.00 97.01      A    C  
ATOM   3010  CE3 TRP A 393      -0.073 -10.241 -28.022  1.00 96.95      A    C  
ATOM   3011  NE1 TRP A 393      -0.394 -13.475 -29.473  1.00 96.31      A    N  
ATOM   3012  CZ2 TRP A 393       1.716 -12.374 -28.535  1.00 96.83      A    C  
ATOM   3013  CZ3 TRP A 393       1.290 -10.143 -27.681  1.00 95.95      A    C  
ATOM   3014  CH2 TRP A 393       2.172 -11.189 -27.942  1.00 96.05      A    C  
ATOM   3015  N   PRO A 394      -2.526 -10.481 -32.250  1.00 96.02      A    N  
ATOM   3016  CA  PRO A 394      -2.801 -10.857 -33.633  1.00 95.01      A    C  
ATOM   3017  C   PRO A 394      -3.621 -12.152 -33.721  1.00 94.55      A    C  
ATOM   3018  O   PRO A 394      -3.232 -13.171 -33.147  1.00 92.57      A    O  
ATOM   3019  CB  PRO A 394      -1.433 -11.031 -34.295  1.00 93.58      A    C  
ATOM   3020  CG  PRO A 394      -0.490 -10.228 -33.413  1.00 92.15      A    C  
ATOM   3021  CD  PRO A 394      -1.103 -10.382 -32.026  1.00 95.11      A    C  
ATOM   3022  N   ASP A 395      -4.673 -12.154 -34.536  1.00 93.30      A    N  
ATOM   3023  CA  ASP A 395      -5.520 -13.334 -34.756  1.00 91.79      A    C  
ATOM   3024  C   ASP A 395      -4.769 -14.523 -35.379  1.00 92.12      A    C  
ATOM   3025  O   ASP A 395      -5.179 -15.674 -35.260  1.00 88.68      A    O  
ATOM   3026  CB  ASP A 395      -6.688 -12.961 -35.686  1.00 88.53      A    C  
ATOM   3027  CG  ASP A 395      -7.668 -11.941 -35.087  1.00 81.36      A    C  
ATOM   3028  OD1 ASP A 395      -7.804 -11.913 -33.854  1.00 74.10      A    O  
ATOM   3029  OD2 ASP A 395      -8.283 -11.209 -35.892  1.00 74.41      A    O1-
ATOM   3030  N   SER A 396      -3.634 -14.265 -36.044  1.00 92.59      A    N  
ATOM   3031  CA  SER A 396      -2.784 -15.301 -36.620  1.00 92.09      A    C  
ATOM   3032  C   SER A 396      -1.979 -16.090 -35.581  1.00 92.56      A    C  
ATOM   3033  O   SER A 396      -1.440 -17.142 -35.910  1.00 89.96      A    O  
ATOM   3034  CB  SER A 396      -1.825 -14.673 -37.638  1.00 90.88      A    C  
ATOM   3035  OG  SER A 396      -1.026 -13.668 -37.038  1.00 87.39      A    O  
ATOM   3036  N   LEU A 397      -1.884 -15.598 -34.339  1.00 93.03      A    N  
ATOM   3037  CA  LEU A 397      -1.133 -16.244 -33.266  1.00 93.47      A    C  
ATOM   3038  C   LEU A 397      -2.098 -16.940 -32.295  1.00 93.57      A    C  
ATOM   3039  O   LEU A 397      -2.873 -16.270 -31.615  1.00 91.71      A    O  
ATOM   3040  CB  LEU A 397      -0.242 -15.221 -32.552  1.00 93.14      A    C  
ATOM   3041  CG  LEU A 397       0.829 -14.558 -33.444  1.00 92.81      A    C  
ATOM   3042  CD1 LEU A 397       1.678 -13.617 -32.604  1.00 89.27      A    C  
ATOM   3043  CD2 LEU A 397       1.768 -15.561 -34.105  1.00 88.93      A    C  
ATOM   3044  N   PRO A 398      -2.038 -18.296 -32.193  1.00 92.15      A    N  
ATOM   3045  CA  PRO A 398      -2.952 -19.044 -31.332  1.00 91.66      A    C  
ATOM   3046  C   PRO A 398      -2.620 -18.959 -29.838  1.00 92.98      A    C  
ATOM   3047  O   PRO A 398      -3.397 -19.411 -29.008  1.00 90.53      A    O  
ATOM   3048  CB  PRO A 398      -2.858 -20.488 -31.848  1.00 89.59      A    C  
ATOM   3049  CG  PRO A 398      -1.406 -20.589 -32.316  1.00 87.04      A    C  
ATOM   3050  CD  PRO A 398      -1.131 -19.196 -32.887  1.00 90.26      A    C  
ATOM   3051  N   ASP A 399      -1.433 -18.442 -29.513  1.00 94.40      A    N  
ATOM   3052  CA  ASP A 399      -0.896 -18.400 -28.155  1.00 95.23      A    C  
ATOM   3053  C   ASP A 399       0.066 -17.214 -27.953  1.00 96.08      A    C  
ATOM   3054  O   ASP A 399       0.238 -16.353 -28.818  1.00 94.75      A    O  
ATOM   3055  CB  ASP A 399      -0.249 -19.766 -27.839  1.00 92.57      A    C  
ATOM   3056  CG  ASP A 399       1.008 -20.110 -28.641  1.00 92.23      A    C  
ATOM   3057  OD1 ASP A 399       1.628 -19.198 -29.236  1.00 86.96      A    O  
ATOM   3058  OD2 ASP A 399       1.410 -21.284 -28.603  1.00 85.98      A    O1-
ATOM   3059  N   LEU A 400       0.708 -17.182 -26.789  1.00 96.49      A    N  
ATOM   3060  CA  LEU A 400       1.715 -16.190 -26.423  1.00 96.97      A    C  
ATOM   3061  C   LEU A 400       3.145 -16.743 -26.578  1.00 96.74      A    C  
ATOM   3062  O   LEU A 400       4.045 -16.373 -25.811  1.00 95.18      A    O  
ATOM   3063  CB  LEU A 400       1.435 -15.651 -25.005  1.00 97.08      A    C  
ATOM   3064  CG  LEU A 400       0.010 -15.121 -24.774  1.00 96.95      A    C  
ATOM   3065  CD1 LEU A 400      -0.128 -14.683 -23.312  1.00 95.30      A    C  
ATOM   3066  CD2 LEU A 400      -0.329 -13.929 -25.659  1.00 94.78      A    C  
ATOM   3067  N   SER A 401       3.384 -17.637 -27.541  1.00 95.96      A    N  
ATOM   3068  CA  SER A 401       4.661 -18.340 -27.741  1.00 95.05      A    C  
ATOM   3069  C   SER A 401       5.862 -17.428 -27.989  1.00 95.84      A    C  
ATOM   3070  O   SER A 401       6.990 -17.832 -27.713  1.00 93.94      A    O  
ATOM   3071  CB  SER A 401       4.539 -19.340 -28.897  1.00 92.09      A    C  
ATOM   3072  OG  SER A 401       4.103 -18.691 -30.071  1.00 84.31      A    O  
ATOM   3073  N   VAL A 402       5.650 -16.189 -28.415  1.00 96.26      A    N  
ATOM   3074  CA  VAL A 402       6.732 -15.185 -28.471  1.00 96.46      A    C  
ATOM   3075  C   VAL A 402       7.356 -14.928 -27.095  1.00 97.00      A    C  
ATOM   3076  O   VAL A 402       8.522 -14.557 -27.005  1.00 96.06      A    O  
ATOM   3077  CB  VAL A 402       6.266 -13.871 -29.106  1.00 95.21      A    C  
ATOM   3078  CG1 VAL A 402       5.710 -14.109 -30.513  1.00 89.30      A    C  
ATOM   3079  CG2 VAL A 402       5.208 -13.144 -28.276  1.00 89.31      A    C  
ATOM   3080  N   PHE A 403       6.629 -15.211 -26.019  1.00 97.22      A    N  
ATOM   3081  CA  PHE A 403       7.114 -15.175 -24.636  1.00 97.22      A    C  
ATOM   3082  C   PHE A 403       7.465 -16.568 -24.082  1.00 96.85      A    C  
ATOM   3083  O   PHE A 403       7.515 -16.766 -22.871  1.00 95.38      A    O  
ATOM   3084  CB  PHE A 403       6.089 -14.460 -23.752  1.00 97.43      A    C  
ATOM   3085  CG  PHE A 403       5.817 -13.024 -24.159  1.00 97.86      A    C  
ATOM   3086  CD1 PHE A 403       6.820 -12.048 -24.029  1.00 96.42      A    C  
ATOM   3087  CD2 PHE A 403       4.554 -12.664 -24.658  1.00 96.49      A    C  
ATOM   3088  CE1 PHE A 403       6.576 -10.725 -24.396  1.00 95.96      A    C  
ATOM   3089  CE2 PHE A 403       4.306 -11.329 -25.033  1.00 95.86      A    C  
ATOM   3090  CZ  PHE A 403       5.319 -10.362 -24.902  1.00 96.95      A    C  
ATOM   3091  N   GLN A 404       7.729 -17.559 -24.945  1.00 96.18      A    N  
ATOM   3092  CA  GLN A 404       7.989 -18.942 -24.516  1.00 94.75      A    C  
ATOM   3093  C   GLN A 404       9.221 -19.104 -23.616  1.00 95.05      A    C  
ATOM   3094  O   GLN A 404       9.344 -20.126 -22.937  1.00 93.14      A    O  
ATOM   3095  CB  GLN A 404       8.113 -19.841 -25.764  1.00 91.91      A    C  
ATOM   3096  CG  GLN A 404       9.362 -19.538 -26.605  1.00 85.38      A    C  
ATOM   3097  CD  GLN A 404       9.428 -20.379 -27.880  1.00 84.09      A    C  
ATOM   3098  NE2 GLN A 404       9.909 -19.831 -28.968  1.00 73.13      A    N  
ATOM   3099  OE1 GLN A 404       9.070 -21.551 -27.897  1.00 75.46      A    O  
ATOM   3100  N   ASN A 405      10.133 -18.138 -23.613  1.00 94.95      A    N  
ATOM   3101  CA  ASN A 405      11.335 -18.128 -22.778  1.00 95.13      A    C  
ATOM   3102  C   ASN A 405      11.214 -17.215 -21.555  1.00 96.18      A    C  
ATOM   3103  O   ASN A 405      12.113 -17.201 -20.714  1.00 95.06      A    O  
ATOM   3104  CB  ASN A 405      12.554 -17.802 -23.662  1.00 94.38      A    C  
ATOM   3105  CG  ASN A 405      12.805 -18.889 -24.688  1.00 93.18      A    C  
ATOM   3106  ND2 ASN A 405      13.067 -18.513 -25.922  1.00 83.86      A    N  
ATOM   3107  OD1 ASN A 405      12.749 -20.075 -24.403  1.00 85.85      A    O  
ATOM   3108  N   LEU A 406      10.097 -16.504 -21.406  1.00 96.94      A    N  
ATOM   3109  CA  LEU A 406       9.827 -15.658 -20.248  1.00 97.45      A    C  
ATOM   3110  C   LEU A 406       9.682 -16.520 -18.983  1.00 97.47      A    C  
ATOM   3111  O   LEU A 406       8.747 -17.307 -18.862  1.00 96.78      A    O  
ATOM   3112  CB  LEU A 406       8.576 -14.808 -20.512  1.00 97.67      A    C  
ATOM   3113  CG  LEU A 406       8.221 -13.844 -19.376  1.00 97.60      A    C  
ATOM   3114  CD1 LEU A 406       9.302 -12.791 -19.148  1.00 96.47      A    C  
ATOM   3115  CD2 LEU A 406       6.915 -13.118 -19.715  1.00 96.13      A    C  
ATOM   3116  N   GLN A 407      10.607 -16.356 -18.048  1.00 97.38      A    N  
ATOM   3117  CA  GLN A 407      10.675 -17.136 -16.807  1.00 96.77      A    C  
ATOM   3118  C   GLN A 407      10.037 -16.408 -15.624  1.00 96.88      A    C  
ATOM   3119  O   GLN A 407       9.440 -17.046 -14.759  1.00 95.57      A    O  
ATOM   3120  CB  GLN A 407      12.139 -17.473 -16.487  1.00 95.26      A    C  
ATOM   3121  CG  GLN A 407      12.828 -18.251 -17.607  1.00 92.45      A    C  
ATOM   3122  CD  GLN A 407      14.285 -18.605 -17.285  1.00 89.74      A    C  
ATOM   3123  NE2 GLN A 407      15.108 -18.816 -18.283  1.00 77.17      A    N  
ATOM   3124  OE1 GLN A 407      14.687 -18.706 -16.137  1.00 80.95      A    O  
ATOM   3125  N   VAL A 408      10.186 -15.083 -15.574  1.00 97.13      A    N  
ATOM   3126  CA  VAL A 408       9.809 -14.290 -14.407  1.00 97.26      A    C  
ATOM   3127  C   VAL A 408       9.129 -12.982 -14.813  1.00 97.73      A    C  
ATOM   3128  O   VAL A 408       9.674 -12.190 -15.579  1.00 97.13      A    O  
ATOM   3129  CB  VAL A 408      11.031 -13.996 -13.504  1.00 95.15      A    C  
ATOM   3130  CG1 VAL A 408      10.592 -13.296 -12.221  1.00 87.23      A    C  
ATOM   3131  CG2 VAL A 408      11.795 -15.258 -13.102  1.00 86.83      A    C  
ATOM   3132  N   ILE A 409       7.975 -12.723 -14.218  1.00 97.73      A    N  
ATOM   3133  CA  ILE A 409       7.356 -11.403 -14.171  1.00 97.99      A    C  
ATOM   3134  C   ILE A 409       7.450 -10.932 -12.717  1.00 97.57      A    C  
ATOM   3135  O   ILE A 409       6.787 -11.489 -11.839  1.00 96.58      A    O  
ATOM   3136  CB  ILE A 409       5.900 -11.446 -14.685  1.00 98.20      A    C  
ATOM   3137  CG1 ILE A 409       5.830 -11.961 -16.136  1.00 97.69      A    C  
ATOM   3138  CG2 ILE A 409       5.279 -10.040 -14.572  1.00 97.69      A    C  
ATOM   3139  CD1 ILE A 409       4.405 -12.219 -16.639  1.00 97.00      A    C  
ATOM   3140  N   ARG A 410       8.297  -9.944 -12.434  1.00 97.11      A    N  
ATOM   3141  CA  ARG A 410       8.580  -9.538 -11.047  1.00 96.55      A    C  
ATOM   3142  C   ARG A 410       7.410  -8.833 -10.383  1.00 96.64      A    C  
ATOM   3143  O   ARG A 410       7.258  -8.949  -9.166  1.00 95.09      A    O  
ATOM   3144  CB  ARG A 410       9.836  -8.648 -10.991  1.00 95.49      A    C  
ATOM   3145  CG  ARG A 410      11.137  -9.347 -11.402  1.00 92.58      A    C  
ATOM   3146  CD  ARG A 410      11.560 -10.415 -10.385  1.00 89.43      A    C  
ATOM   3147  NE  ARG A 410      12.843 -10.997 -10.783  1.00 85.87      A    N  
ATOM   3148  CZ  ARG A 410      13.435 -12.071 -10.304  1.00 81.56      A    C  
ATOM   3149  NH1 ARG A 410      12.956 -12.742  -9.282  1.00 73.28      A    N1+
ATOM   3150  NH2 ARG A 410      14.520 -12.499 -10.858  1.00 77.23      A    N  
ATOM   3151  N   GLY A 411       6.609  -8.095 -11.116  1.00 96.74      A    N  
ATOM   3152  CA  GLY A 411       5.517  -7.308 -10.549  1.00 96.76      A    C  
ATOM   3153  C   GLY A 411       5.992  -6.199  -9.605  1.00 96.62      A    C  
ATOM   3154  O   GLY A 411       5.295  -5.838  -8.664  1.00 94.93      A    O  
ATOM   3155  N   ARG A 412       7.198  -5.654  -9.824  1.00 96.18      A    N  
ATOM   3156  CA  ARG A 412       7.674  -4.479  -9.073  1.00 95.20      A    C  
ATOM   3157  C   ARG A 412       6.901  -3.209  -9.425  1.00 94.56      A    C  
ATOM   3158  O   ARG A 412       6.821  -2.285  -8.622  1.00 92.59      A    O  
ATOM   3159  CB  ARG A 412       9.174  -4.256  -9.321  1.00 94.38      A    C  
ATOM   3160  CG  ARG A 412      10.030  -5.348  -8.672  1.00 92.22      A    C  
ATOM   3161  CD  ARG A 412      11.505  -5.000  -8.862  1.00 90.09      A    C  
ATOM   3162  NE  ARG A 412      12.375  -6.080  -8.375  1.00 88.07      A    N  
ATOM   3163  CZ  ARG A 412      13.550  -6.401  -8.898  1.00 87.09      A    C  
ATOM   3164  NH1 ARG A 412      14.084  -5.741  -9.884  1.00 78.53      A    N1+
ATOM   3165  NH2 ARG A 412      14.212  -7.411  -8.430  1.00 81.50      A    N  
ATOM   3166  N   ILE A 413       6.343  -3.193 -10.608  1.00 94.78      A    N  
ATOM   3167  CA  ILE A 413       5.343  -2.230 -11.050  1.00 94.62      A    C  
ATOM   3168  C   ILE A 413       4.125  -3.059 -11.422  1.00 95.77      A    C  
ATOM   3169  O   ILE A 413       4.258  -4.091 -12.080  1.00 95.22      A    O  
ATOM   3170  CB  ILE A 413       5.859  -1.379 -12.228  1.00 92.93      A    C  
ATOM   3171  CG1 ILE A 413       7.164  -0.634 -11.857  1.00 87.76      A    C  
ATOM   3172  CG2 ILE A 413       4.778  -0.379 -12.677  1.00 86.59      A    C  
ATOM   3173  CD1 ILE A 413       7.893  -0.055 -13.071  1.00 75.70      A    C  
ATOM   3174  N   LEU A 414       2.957  -2.636 -10.971  1.00 95.44      A    N  
ATOM   3175  CA  LEU A 414       1.702  -3.350 -11.168  1.00 95.56      A    C  
ATOM   3176  C   LEU A 414       0.745  -2.499 -11.997  1.00 95.12      A    C  
ATOM   3177  O   LEU A 414       0.622  -1.292 -11.778  1.00 93.94      A    O  
ATOM   3178  CB  LEU A 414       1.104  -3.733  -9.808  1.00 95.37      A    C  
ATOM   3179  CG  LEU A 414       1.959  -4.708  -8.976  1.00 95.51      A    C  
ATOM   3180  CD1 LEU A 414       1.305  -4.948  -7.606  1.00 94.32      A    C  
ATOM   3181  CD2 LEU A 414       2.126  -6.062  -9.665  1.00 93.98      A    C  
ATOM   3182  N   HIS A 415       0.042  -3.118 -12.927  1.00 95.94      A    N  
ATOM   3183  CA  HIS A 415      -1.014  -2.446 -13.673  1.00 95.48      A    C  
ATOM   3184  C   HIS A 415      -2.176  -2.108 -12.730  1.00 94.76      A    C  
ATOM   3185  O   HIS A 415      -2.624  -2.945 -11.954  1.00 93.59      A    O  
ATOM   3186  CB  HIS A 415      -1.460  -3.328 -14.846  1.00 95.44      A    C  
ATOM   3187  CG  HIS A 415      -2.484  -2.646 -15.701  1.00 94.96      A    C  
ATOM   3188  CD2 HIS A 415      -2.273  -1.682 -16.657  1.00 84.68      A    C  
ATOM   3189  ND1 HIS A 415      -3.842  -2.838 -15.637  1.00 84.27      A    N  
ATOM   3190  CE1 HIS A 415      -4.425  -2.017 -16.533  1.00 86.53      A    C  
ATOM   3191  NE2 HIS A 415      -3.501  -1.299 -17.164  1.00 88.50      A    N  
ATOM   3192  N   ASN A 416      -2.618  -0.862 -12.763  1.00 94.01      A    N  
ATOM   3193  CA  ASN A 416      -3.580  -0.307 -11.801  1.00 93.36      A    C  
ATOM   3194  C   ASN A 416      -3.181  -0.505 -10.319  1.00 93.75      A    C  
ATOM   3195  O   ASN A 416      -4.040  -0.539  -9.442  1.00 90.31      A    O  
ATOM   3196  CB  ASN A 416      -4.993  -0.830 -12.124  1.00 91.29      A    C  
ATOM   3197  CG  ASN A 416      -5.546  -0.341 -13.452  1.00 88.50      A    C  
ATOM   3198  ND2 ASN A 416      -6.437  -1.100 -14.051  1.00 79.63      A    N  
ATOM   3199  OD1 ASN A 416      -5.220   0.723 -13.943  1.00 80.91      A    O  
ATOM   3200  N   GLY A 417      -1.888  -0.676 -10.043  1.00 93.46      A    N  
ATOM   3201  CA  GLY A 417      -1.384  -0.960  -8.702  1.00 93.22      A    C  
ATOM   3202  C   GLY A 417      -1.683  -2.378  -8.179  1.00 94.38      A    C  
ATOM   3203  O   GLY A 417      -1.357  -2.662  -7.035  1.00 92.38      A    O  
ATOM   3204  N   ALA A 418      -2.283  -3.265  -8.989  1.00 94.72      A    N  
ATOM   3205  CA  ALA A 418      -2.801  -4.553  -8.522  1.00 95.35      A    C  
ATOM   3206  C   ALA A 418      -2.377  -5.776  -9.351  1.00 96.37      A    C  
ATOM   3207  O   ALA A 418      -2.212  -6.855  -8.790  1.00 95.46      A    O  
ATOM   3208  CB  ALA A 418      -4.326  -4.444  -8.445  1.00 93.84      A    C  
ATOM   3209  N   TYR A 419      -2.204  -5.645 -10.654  1.00 96.39      A    N  
ATOM   3210  CA  TYR A 419      -2.030  -6.784 -11.558  1.00 96.80      A    C  
ATOM   3211  C   TYR A 419      -0.613  -6.855 -12.133  1.00 97.01      A    C  
ATOM   3212  O   TYR A 419      -0.113  -5.888 -12.701  1.00 96.55      A    O  
ATOM   3213  CB  TYR A 419      -3.074  -6.718 -12.673  1.00 96.66      A    C  
ATOM   3214  CG  TYR A 419      -4.501  -6.613 -12.179  1.00 96.56      A    C  
ATOM   3215  CD1 TYR A 419      -5.188  -7.753 -11.728  1.00 94.77      A    C  
ATOM   3216  CD2 TYR A 419      -5.157  -5.360 -12.159  1.00 94.64      A    C  
ATOM   3217  CE1 TYR A 419      -6.514  -7.655 -11.287  1.00 93.68      A    C  
ATOM   3218  CE2 TYR A 419      -6.484  -5.251 -11.710  1.00 93.65      A    C  
ATOM   3219  CZ  TYR A 419      -7.162  -6.409 -11.283  1.00 94.60      A    C  
ATOM   3220  OH  TYR A 419      -8.465  -6.313 -10.864  1.00 93.18      A    O  
ATOM   3221  N   SER A 420       0.011  -8.040 -12.043  1.00 97.54      A    N  
ATOM   3222  CA  SER A 420       1.289  -8.330 -12.706  1.00 97.90      A    C  
ATOM   3223  C   SER A 420       1.109  -9.022 -14.061  1.00 98.22      A    C  
ATOM   3224  O   SER A 420       1.959  -8.876 -14.933  1.00 97.92      A    O  
ATOM   3225  CB  SER A 420       2.175  -9.192 -11.802  1.00 97.36      A    C  
ATOM   3226  OG  SER A 420       1.488 -10.334 -11.363  1.00 95.15      A    O  
ATOM   3227  N   LEU A 421       0.005  -9.735 -14.244  1.00 98.06      A    N  
ATOM   3228  CA  LEU A 421      -0.364 -10.347 -15.513  1.00 98.17      A    C  
ATOM   3229  C   LEU A 421      -1.838 -10.058 -15.794  1.00 98.16      A    C  
ATOM   3230  O   LEU A 421      -2.694 -10.368 -14.970  1.00 97.67      A    O  
ATOM   3231  CB  LEU A 421      -0.063 -11.856 -15.455  1.00 98.17      A    C  
ATOM   3232  CG  LEU A 421      -0.477 -12.643 -16.715  1.00 97.98      A    C  
ATOM   3233  CD1 LEU A 421       0.286 -12.182 -17.958  1.00 96.78      A    C  
ATOM   3234  CD2 LEU A 421      -0.190 -14.125 -16.504  1.00 96.51      A    C  
ATOM   3235  N   THR A 422      -2.142  -9.504 -16.966  1.00 97.96      A    N  
ATOM   3236  CA  THR A 422      -3.521  -9.331 -17.435  1.00 97.93      A    C  
ATOM   3237  C   THR A 422      -3.639  -9.818 -18.874  1.00 98.01      A    C  
ATOM   3238  O   THR A 422      -2.933  -9.326 -19.748  1.00 97.49      A    O  
ATOM   3239  CB  THR A 422      -3.984  -7.873 -17.326  1.00 97.23      A    C  
ATOM   3240  CG2 THR A 422      -5.439  -7.690 -17.753  1.00 93.71      A    C  
ATOM   3241  OG1 THR A 422      -3.890  -7.430 -15.991  1.00 93.70      A    O  
ATOM   3242  N   LEU A 423      -4.546 -10.767 -19.117  1.00 97.90      A    N  
ATOM   3243  CA  LEU A 423      -4.918 -11.260 -20.437  1.00 97.79      A    C  
ATOM   3244  C   LEU A 423      -6.422 -11.073 -20.610  1.00 97.31      A    C  
ATOM   3245  O   LEU A 423      -7.212 -11.723 -19.925  1.00 96.07      A    O  
ATOM   3246  CB  LEU A 423      -4.521 -12.736 -20.592  1.00 97.67      A    C  
ATOM   3247  CG  LEU A 423      -3.036 -13.061 -20.322  1.00 96.99      A    C  
ATOM   3248  CD1 LEU A 423      -2.803 -14.559 -20.504  1.00 95.13      A    C  
ATOM   3249  CD2 LEU A 423      -2.090 -12.321 -21.269  1.00 95.12      A    C  
ATOM   3250  N   GLN A 424      -6.809 -10.165 -21.491  1.00 96.91      A    N  
ATOM   3251  CA  GLN A 424      -8.191  -9.713 -21.599  1.00 96.34      A    C  
ATOM   3252  C   GLN A 424      -8.667  -9.687 -23.053  1.00 96.37      A    C  
ATOM   3253  O   GLN A 424      -8.095  -8.983 -23.876  1.00 94.62      A    O  
ATOM   3254  CB  GLN A 424      -8.301  -8.326 -20.942  1.00 93.47      A    C  
ATOM   3255  CG  GLN A 424      -9.664  -7.657 -21.181  1.00 88.12      A    C  
ATOM   3256  CD  GLN A 424      -9.806  -6.308 -20.473  1.00 87.15      A    C  
ATOM   3257  NE2 GLN A 424     -10.660  -5.452 -20.964  1.00 75.81      A    N  
ATOM   3258  OE1 GLN A 424      -9.176  -6.010 -19.477  1.00 78.66      A    O  
ATOM   3259  N   GLY A 425      -9.755 -10.403 -23.337  1.00 94.92      A    N  
ATOM   3260  CA  GLY A 425     -10.429 -10.316 -24.633  1.00 94.40      A    C  
ATOM   3261  C   GLY A 425      -9.585 -10.810 -25.817  1.00 95.02      A    C  
ATOM   3262  O   GLY A 425      -9.711 -10.281 -26.915  1.00 92.20      A    O  
ATOM   3263  N   LEU A 426      -8.731 -11.809 -25.595  1.00 95.79      A    N  
ATOM   3264  CA  LEU A 426      -7.840 -12.338 -26.627  1.00 95.96      A    C  
ATOM   3265  C   LEU A 426      -8.488 -13.515 -27.367  1.00 95.59      A    C  
ATOM   3266  O   LEU A 426      -9.251 -14.285 -26.783  1.00 93.15      A    O  
ATOM   3267  CB  LEU A 426      -6.484 -12.743 -26.014  1.00 95.66      A    C  
ATOM   3268  CG  LEU A 426      -5.822 -11.668 -25.118  1.00 95.68      A    C  
ATOM   3269  CD1 LEU A 426      -4.454 -12.158 -24.671  1.00 93.50      A    C  
ATOM   3270  CD2 LEU A 426      -5.652 -10.333 -25.835  1.00 93.14      A    C  
ATOM   3271  N   GLY A 427      -8.114 -13.690 -28.633  1.00 95.00      A    N  
ATOM   3272  CA  GLY A 427      -8.519 -14.827 -29.470  1.00 94.22      A    C  
ATOM   3273  C   GLY A 427      -7.654 -16.080 -29.305  1.00 94.63      A    C  
ATOM   3274  O   GLY A 427      -7.881 -17.068 -29.993  1.00 91.13      A    O  
ATOM   3275  N   ILE A 428      -6.673 -16.073 -28.418  1.00 95.18      A    N  
ATOM   3276  CA  ILE A 428      -5.737 -17.186 -28.207  1.00 95.28      A    C  
ATOM   3277  C   ILE A 428      -6.455 -18.431 -27.667  1.00 95.17      A    C  
ATOM   3278  O   ILE A 428      -7.428 -18.344 -26.919  1.00 94.11      A    O  
ATOM   3279  CB  ILE A 428      -4.560 -16.778 -27.298  1.00 94.94      A    C  
ATOM   3280  CG1 ILE A 428      -5.024 -16.333 -25.892  1.00 92.31      A    C  
ATOM   3281  CG2 ILE A 428      -3.719 -15.694 -27.998  1.00 90.10      A    C  
ATOM   3282  CD1 ILE A 428      -3.877 -16.053 -24.909  1.00 92.08      A    C  
ATOM   3283  N   SER A 429      -5.927 -19.613 -28.026  1.00 95.09      A    N  
ATOM   3284  CA  SER A 429      -6.488 -20.912 -27.615  1.00 94.14      A    C  
ATOM   3285  C   SER A 429      -5.794 -21.490 -26.379  1.00 94.48      A    C  
ATOM   3286  O   SER A 429      -6.390 -22.268 -25.644  1.00 92.08      A    O  
ATOM   3287  CB  SER A 429      -6.390 -21.909 -28.772  1.00 92.45      A    C  
ATOM   3288  OG  SER A 429      -7.062 -21.407 -29.917  1.00 85.21      A    O  
ATOM   3289  N   TRP A 430      -4.531 -21.136 -26.148  1.00 95.16      A    N  
ATOM   3290  CA  TRP A 430      -3.773 -21.494 -24.945  1.00 95.64      A    C  
ATOM   3291  C   TRP A 430      -2.716 -20.427 -24.653  1.00 96.45      A    C  
ATOM   3292  O   TRP A 430      -2.454 -19.539 -25.458  1.00 95.09      A    O  
ATOM   3293  CB  TRP A 430      -3.140 -22.881 -25.097  1.00 93.39      A    C  
ATOM   3294  CG  TRP A 430      -2.236 -23.052 -26.269  1.00 93.00      A    C  
ATOM   3295  CD1 TRP A 430      -0.901 -22.805 -26.300  1.00 86.04      A    C  
ATOM   3296  CD2 TRP A 430      -2.588 -23.506 -27.612  1.00 89.21      A    C  
ATOM   3297  CE2 TRP A 430      -1.405 -23.488 -28.405  1.00 87.04      A    C  
ATOM   3298  CE3 TRP A 430      -3.785 -23.919 -28.218  1.00 81.60      A    C  
ATOM   3299  NE1 TRP A 430      -0.406 -23.053 -27.569  1.00 83.48      A    N  
ATOM   3300  CZ2 TRP A 430      -1.413 -23.846 -29.776  1.00 82.86      A    C  
ATOM   3301  CZ3 TRP A 430      -3.799 -24.284 -29.578  1.00 79.28      A    C  
ATOM   3302  CH2 TRP A 430      -2.628 -24.240 -30.352  1.00 79.55      A    C  
ATOM   3303  N   LEU A 431      -2.096 -20.509 -23.459  1.00 95.91      A    N  
ATOM   3304  CA  LEU A 431      -1.173 -19.479 -22.985  1.00 96.07      A    C  
ATOM   3305  C   LEU A 431       0.208 -19.568 -23.659  1.00 95.73      A    C  
ATOM   3306  O   LEU A 431       0.751 -18.553 -24.067  1.00 90.08      A    O  
ATOM   3307  CB  LEU A 431      -1.054 -19.554 -21.453  1.00 95.15      A    C  
ATOM   3308  CG  LEU A 431      -2.370 -19.276 -20.695  1.00 94.81      A    C  
ATOM   3309  CD1 LEU A 431      -2.191 -19.548 -19.204  1.00 90.92      A    C  
ATOM   3310  CD2 LEU A 431      -2.830 -17.833 -20.862  1.00 89.98      A    C  
ATOM   3311  N   GLY A 432       0.804 -20.763 -23.738  1.00 95.33      A    N  
ATOM   3312  CA  GLY A 432       2.137 -20.967 -24.329  1.00 95.37      A    C  
ATOM   3313  C   GLY A 432       3.317 -20.419 -23.505  1.00 95.99      A    C  
ATOM   3314  O   GLY A 432       4.457 -20.458 -23.959  1.00 93.51      A    O  
ATOM   3315  N   LEU A 433       3.079 -19.965 -22.287  1.00 96.10      A    N  
ATOM   3316  CA  LEU A 433       4.098 -19.387 -21.390  1.00 96.46      A    C  
ATOM   3317  C   LEU A 433       4.940 -20.472 -20.681  1.00 96.28      A    C  
ATOM   3318  O   LEU A 433       5.159 -20.433 -19.476  1.00 94.71      A    O  
ATOM   3319  CB  LEU A 433       3.436 -18.425 -20.386  1.00 96.69      A    C  
ATOM   3320  CG  LEU A 433       2.691 -17.224 -21.017  1.00 96.59      A    C  
ATOM   3321  CD1 LEU A 433       2.044 -16.394 -19.906  1.00 94.87      A    C  
ATOM   3322  CD2 LEU A 433       3.633 -16.324 -21.814  1.00 94.36      A    C  
ATOM   3323  N   ARG A 434       5.433 -21.453 -21.437  1.00 95.37      A    N  
ATOM   3324  CA  ARG A 434       6.011 -22.708 -20.922  1.00 93.96      A    C  
ATOM   3325  C   ARG A 434       7.215 -22.568 -19.983  1.00 93.95      A    C  
ATOM   3326  O   ARG A 434       7.523 -23.492 -19.231  1.00 90.88      A    O  
ATOM   3327  CB  ARG A 434       6.371 -23.607 -22.115  1.00 90.31      A    C  
ATOM   3328  CG  ARG A 434       7.548 -23.049 -22.935  1.00 81.40      A    C  
ATOM   3329  CD  ARG A 434       7.808 -23.936 -24.149  1.00 78.82      A    C  
ATOM   3330  NE  ARG A 434       9.014 -23.500 -24.864  1.00 71.23      A    N  
ATOM   3331  CZ  ARG A 434       9.431 -23.973 -26.023  1.00 64.85      A    C  
ATOM   3332  NH1 ARG A 434       8.770 -24.891 -26.669  1.00 59.40      A    N1+
ATOM   3333  NH2 ARG A 434      10.529 -23.526 -26.538  1.00 56.80      A    N  
ATOM   3334  N   SER A 435       7.922 -21.445 -20.038  1.00 94.78      A    N  
ATOM   3335  CA  SER A 435       9.084 -21.187 -19.181  1.00 94.47      A    C  
ATOM   3336  C   SER A 435       8.739 -20.381 -17.934  1.00 95.12      A    C  
ATOM   3337  O   SER A 435       9.587 -20.253 -17.051  1.00 93.78      A    O  
ATOM   3338  CB  SER A 435      10.187 -20.476 -19.982  1.00 93.48      A    C  
ATOM   3339  OG  SER A 435      10.632 -21.289 -21.048  1.00 89.53      A    O  
ATOM   3340  N   LEU A 436       7.518 -19.861 -17.817  1.00 95.69      A    N  
ATOM   3341  CA  LEU A 436       7.107 -19.000 -16.717  1.00 96.31      A    C  
ATOM   3342  C   LEU A 436       7.060 -19.790 -15.404  1.00 95.94      A    C  
ATOM   3343  O   LEU A 436       6.335 -20.779 -15.270  1.00 95.01      A    O  
ATOM   3344  CB  LEU A 436       5.771 -18.316 -17.050  1.00 97.01      A    C  
ATOM   3345  CG  LEU A 436       5.343 -17.224 -16.042  1.00 96.99      A    C  
ATOM   3346  CD1 LEU A 436       6.316 -16.052 -16.008  1.00 95.62      A    C  
ATOM   3347  CD2 LEU A 436       3.970 -16.677 -16.420  1.00 95.34      A    C  
ATOM   3348  N   ARG A 437       7.846 -19.344 -14.421  1.00 96.37      A    N  
ATOM   3349  CA  ARG A 437       7.983 -19.988 -13.112  1.00 95.45      A    C  
ATOM   3350  C   ARG A 437       7.638 -19.071 -11.947  1.00 96.17      A    C  
ATOM   3351  O   ARG A 437       7.551 -19.542 -10.816  1.00 93.99      A    O  
ATOM   3352  CB  ARG A 437       9.408 -20.525 -12.947  1.00 92.77      A    C  
ATOM   3353  CG  ARG A 437       9.709 -21.626 -13.969  1.00 82.93      A    C  
ATOM   3354  CD  ARG A 437      11.097 -22.212 -13.740  1.00 73.81      A    C  
ATOM   3355  NE  ARG A 437      11.426 -23.198 -14.775  1.00 63.16      A    N  
ATOM   3356  CZ  ARG A 437      11.929 -24.415 -14.607  1.00 53.63      A    C  
ATOM   3357  NH1 ARG A 437      12.210 -24.878 -13.424  1.00 47.82      A    N1+
ATOM   3358  NH2 ARG A 437      12.142 -25.174 -15.637  1.00 46.76      A    N  
ATOM   3359  N   GLU A 438       7.465 -17.785 -12.206  1.00 96.58      A    N  
ATOM   3360  CA  GLU A 438       7.262 -16.823 -11.140  1.00 96.94      A    C  
ATOM   3361  C   GLU A 438       6.470 -15.593 -11.572  1.00 97.51      A    C  
ATOM   3362  O   GLU A 438       6.820 -14.901 -12.532  1.00 97.01      A    O  
ATOM   3363  CB  GLU A 438       8.630 -16.425 -10.562  1.00 95.29      A    C  
ATOM   3364  CG  GLU A 438       8.494 -15.489  -9.365  1.00 93.16      A    C  
ATOM   3365  CD  GLU A 438       9.825 -15.212  -8.666  1.00 92.95      A    C  
ATOM   3366  OE1 GLU A 438       9.936 -14.107  -8.083  1.00 86.33      A    O  
ATOM   3367  OE2 GLU A 438      10.694 -16.102  -8.615  1.00 87.85      A    O1-
ATOM   3368  N   LEU A 439       5.454 -15.286 -10.771  1.00 97.08      A    N  
ATOM   3369  CA  LEU A 439       4.867 -13.956 -10.643  1.00 97.40      A    C  
ATOM   3370  C   LEU A 439       5.271 -13.415  -9.269  1.00 97.13      A    C  
ATOM   3371  O   LEU A 439       4.728 -13.829  -8.247  1.00 95.22      A    O  
ATOM   3372  CB  LEU A 439       3.339 -14.056 -10.807  1.00 97.13      A    C  
ATOM   3373  CG  LEU A 439       2.868 -14.401 -12.233  1.00 94.35      A    C  
ATOM   3374  CD1 LEU A 439       1.383 -14.734 -12.240  1.00 87.50      A    C  
ATOM   3375  CD2 LEU A 439       3.075 -13.236 -13.193  1.00 87.22      A    C  
ATOM   3376  N   GLY A 440       6.264 -12.541  -9.224  1.00 96.54      A    N  
ATOM   3377  CA  GLY A 440       6.898 -12.115  -7.972  1.00 95.64      A    C  
ATOM   3378  C   GLY A 440       5.988 -11.312  -7.034  1.00 95.31      A    C  
ATOM   3379  O   GLY A 440       6.159 -11.336  -5.814  1.00 92.50      A    O  
ATOM   3380  N   SER A 441       5.010 -10.607  -7.601  1.00 96.31      A    N  
ATOM   3381  CA  SER A 441       3.978  -9.862  -6.888  1.00 96.16      A    C  
ATOM   3382  C   SER A 441       2.755  -9.657  -7.784  1.00 96.72      A    C  
ATOM   3383  O   SER A 441       2.831  -9.884  -8.988  1.00 94.89      A    O  
ATOM   3384  CB  SER A 441       4.547  -8.508  -6.435  1.00 94.18      A    C  
ATOM   3385  OG  SER A 441       3.641  -7.852  -5.576  1.00 86.55      A    O  
ATOM   3386  N   GLY A 442       1.659  -9.211  -7.202  1.00 95.87      A    N  
ATOM   3387  CA  GLY A 442       0.444  -8.845  -7.926  1.00 96.32      A    C  
ATOM   3388  C   GLY A 442      -0.433 -10.027  -8.333  1.00 97.09      A    C  
ATOM   3389  O   GLY A 442      -0.020 -11.186  -8.345  1.00 95.88      A    O  
ATOM   3390  N   LEU A 443      -1.669  -9.704  -8.671  1.00 96.65      A    N  
ATOM   3391  CA  LEU A 443      -2.684 -10.641  -9.123  1.00 97.08      A    C  
ATOM   3392  C   LEU A 443      -2.496 -10.970 -10.611  1.00 97.50      A    C  
ATOM   3393  O   LEU A 443      -1.999 -10.150 -11.380  1.00 96.99      A    O  
ATOM   3394  CB  LEU A 443      -4.073 -10.030  -8.866  1.00 96.39      A    C  
ATOM   3395  CG  LEU A 443      -4.373  -9.712  -7.385  1.00 95.05      A    C  
ATOM   3396  CD1 LEU A 443      -5.603  -8.826  -7.284  1.00 91.33      A    C  
ATOM   3397  CD2 LEU A 443      -4.627 -10.975  -6.575  1.00 90.73      A    C  
ATOM   3398  N   ALA A 444      -2.959 -12.151 -11.012  1.00 97.40      A    N  
ATOM   3399  CA  ALA A 444      -3.165 -12.490 -12.408  1.00 97.64      A    C  
ATOM   3400  C   ALA A 444      -4.656 -12.333 -12.756  1.00 97.65      A    C  
ATOM   3401  O   ALA A 444      -5.509 -12.895 -12.069  1.00 96.88      A    O  
ATOM   3402  CB  ALA A 444      -2.646 -13.903 -12.669  1.00 97.54      A    C  
ATOM   3403  N   LEU A 445      -4.978 -11.590 -13.804  1.00 97.43      A    N  
ATOM   3404  CA  LEU A 445      -6.340 -11.421 -14.315  1.00 97.30      A    C  
ATOM   3405  C   LEU A 445      -6.425 -11.991 -15.731  1.00 97.41      A    C  
ATOM   3406  O   LEU A 445      -5.814 -11.460 -16.650  1.00 97.04      A    O  
ATOM   3407  CB  LEU A 445      -6.720  -9.927 -14.248  1.00 96.78      A    C  
ATOM   3408  CG  LEU A 445      -8.111  -9.606 -14.829  1.00 95.96      A    C  
ATOM   3409  CD1 LEU A 445      -9.241 -10.299 -14.066  1.00 93.36      A    C  
ATOM   3410  CD2 LEU A 445      -8.357  -8.096 -14.766  1.00 92.99      A    C  
ATOM   3411  N   ILE A 446      -7.192 -13.067 -15.904  1.00 97.10      A    N  
ATOM   3412  CA  ILE A 446      -7.385 -13.736 -17.195  1.00 97.16      A    C  
ATOM   3413  C   ILE A 446      -8.886 -13.842 -17.442  1.00 96.31      A    C  
ATOM   3414  O   ILE A 446      -9.562 -14.662 -16.820  1.00 94.55      A    O  
ATOM   3415  CB  ILE A 446      -6.674 -15.102 -17.228  1.00 97.24      A    C  
ATOM   3416  CG1 ILE A 446      -5.161 -14.944 -16.942  1.00 96.63      A    C  
ATOM   3417  CG2 ILE A 446      -6.906 -15.774 -18.596  1.00 96.81      A    C  
ATOM   3418  CD1 ILE A 446      -4.348 -16.247 -16.998  1.00 95.36      A    C  
ATOM   3419  N   HIS A 447      -9.421 -13.005 -18.323  1.00 96.05      A    N  
ATOM   3420  CA  HIS A 447     -10.868 -12.912 -18.503  1.00 95.55      A    C  
ATOM   3421  C   HIS A 447     -11.284 -12.487 -19.913  1.00 95.62      A    C  
ATOM   3422  O   HIS A 447     -10.520 -11.859 -20.640  1.00 94.66      A    O  
ATOM   3423  CB  HIS A 447     -11.460 -11.993 -17.428  1.00 93.36      A    C  
ATOM   3424  CG  HIS A 447     -11.222 -10.519 -17.610  1.00 93.56      A    C  
ATOM   3425  CD2 HIS A 447     -10.063  -9.884 -17.965  1.00 83.22      A    C  
ATOM   3426  ND1 HIS A 447     -12.176  -9.544 -17.412  1.00 82.99      A    N  
ATOM   3427  CE1 HIS A 447     -11.609  -8.353 -17.637  1.00 84.72      A    C  
ATOM   3428  NE2 HIS A 447     -10.326  -8.518 -17.985  1.00 87.30      A    N  
ATOM   3429  N   HIS A 448     -12.509 -12.864 -20.286  1.00 94.15      A    N  
ATOM   3430  CA  HIS A 448     -13.089 -12.591 -21.599  1.00 94.26      A    C  
ATOM   3431  C   HIS A 448     -12.296 -13.161 -22.787  1.00 94.65      A    C  
ATOM   3432  O   HIS A 448     -12.381 -12.644 -23.896  1.00 92.27      A    O  
ATOM   3433  CB  HIS A 448     -13.432 -11.096 -21.744  1.00 93.00      A    C  
ATOM   3434  CG  HIS A 448     -14.444 -10.617 -20.734  1.00 91.30      A    C  
ATOM   3435  CD2 HIS A 448     -14.196  -9.830 -19.640  1.00 79.49      A    C  
ATOM   3436  ND1 HIS A 448     -15.804 -10.886 -20.748  1.00 79.89      A    N  
ATOM   3437  CE1 HIS A 448     -16.353 -10.282 -19.684  1.00 81.18      A    C  
ATOM   3438  NE2 HIS A 448     -15.413  -9.638 -18.998  1.00 82.56      A    N  
ATOM   3439  N   ASN A 449     -11.569 -14.254 -22.587  1.00 95.28      A    N  
ATOM   3440  CA  ASN A 449     -10.850 -14.962 -23.647  1.00 95.38      A    C  
ATOM   3441  C   ASN A 449     -11.683 -16.171 -24.097  1.00 95.27      A    C  
ATOM   3442  O   ASN A 449     -11.582 -17.261 -23.540  1.00 93.56      A    O  
ATOM   3443  CB  ASN A 449      -9.444 -15.357 -23.157  1.00 95.42      A    C  
ATOM   3444  CG  ASN A 449      -8.674 -14.201 -22.550  1.00 96.08      A    C  
ATOM   3445  ND2 ASN A 449      -8.540 -14.179 -21.242  1.00 90.47      A    N  
ATOM   3446  OD1 ASN A 449      -8.199 -13.311 -23.217  1.00 90.47      A    O  
ATOM   3447  N   THR A 450     -12.544 -15.986 -25.101  1.00 94.43      A    N  
ATOM   3448  CA  THR A 450     -13.620 -16.931 -25.447  1.00 93.61      A    C  
ATOM   3449  C   THR A 450     -13.148 -18.266 -26.024  1.00 93.71      A    C  
ATOM   3450  O   THR A 450     -13.916 -19.227 -26.039  1.00 90.48      A    O  
ATOM   3451  CB  THR A 450     -14.591 -16.294 -26.458  1.00 91.84      A    C  
ATOM   3452  CG2 THR A 450     -15.338 -15.111 -25.848  1.00 80.76      A    C  
ATOM   3453  OG1 THR A 450     -13.881 -15.805 -27.573  1.00 83.50      A    O  
ATOM   3454  N   HIS A 451     -11.898 -18.354 -26.470  1.00 93.66      A    N  
ATOM   3455  CA  HIS A 451     -11.292 -19.575 -27.019  1.00 93.22      A    C  
ATOM   3456  C   HIS A 451     -10.211 -20.176 -26.113  1.00 93.94      A    C  
ATOM   3457  O   HIS A 451      -9.610 -21.192 -26.467  1.00 91.34      A    O  
ATOM   3458  CB  HIS A 451     -10.747 -19.272 -28.427  1.00 91.40      A    C  
ATOM   3459  CG  HIS A 451     -11.823 -18.792 -29.362  1.00 90.36      A    C  
ATOM   3460  CD2 HIS A 451     -11.918 -17.560 -29.958  1.00 77.17      A    C  
ATOM   3461  ND1 HIS A 451     -12.945 -19.501 -29.729  1.00 77.68      A    N  
ATOM   3462  CE1 HIS A 451     -13.693 -18.721 -30.526  1.00 77.85      A    C  
ATOM   3463  NE2 HIS A 451     -13.106 -17.532 -30.684  1.00 79.90      A    N  
ATOM   3464  N   LEU A 452      -9.939 -19.570 -24.963  1.00 94.05      A    N  
ATOM   3465  CA  LEU A 452      -8.784 -19.905 -24.146  1.00 95.03      A    C  
ATOM   3466  C   LEU A 452      -9.033 -21.148 -23.282  1.00 95.09      A    C  
ATOM   3467  O   LEU A 452      -9.836 -21.131 -22.359  1.00 93.83      A    O  
ATOM   3468  CB  LEU A 452      -8.404 -18.680 -23.303  1.00 95.08      A    C  
ATOM   3469  CG  LEU A 452      -7.152 -18.872 -22.444  1.00 95.68      A    C  
ATOM   3470  CD1 LEU A 452      -5.907 -19.190 -23.268  1.00 93.69      A    C  
ATOM   3471  CD2 LEU A 452      -6.881 -17.595 -21.653  1.00 93.33      A    C  
ATOM   3472  N   CYS A 453      -8.253 -22.202 -23.561  1.00 93.89      A    N  
ATOM   3473  CA  CYS A 453      -8.112 -23.399 -22.740  1.00 93.45      A    C  
ATOM   3474  C   CYS A 453      -6.783 -23.380 -21.953  1.00 93.50      A    C  
ATOM   3475  O   CYS A 453      -5.983 -22.452 -22.088  1.00 91.73      A    O  
ATOM   3476  CB  CYS A 453      -8.252 -24.632 -23.643  1.00 92.25      A    C  
ATOM   3477  SG  CYS A 453      -9.898 -24.800 -24.405  1.00 90.95      A    S  
ATOM   3478  N   PHE A 454      -6.547 -24.407 -21.143  1.00 94.48      A    N  
ATOM   3479  CA  PHE A 454      -5.305 -24.572 -20.371  1.00 94.50      A    C  
ATOM   3480  C   PHE A 454      -5.018 -23.437 -19.370  1.00 94.62      A    C  
ATOM   3481  O   PHE A 454      -3.860 -23.156 -19.063  1.00 92.88      A    O  
ATOM   3482  CB  PHE A 454      -4.118 -24.841 -21.306  1.00 93.80      A    C  
ATOM   3483  CG  PHE A 454      -4.321 -25.969 -22.281  1.00 94.26      A    C  
ATOM   3484  CD1 PHE A 454      -3.989 -27.288 -21.902  1.00 91.53      A    C  
ATOM   3485  CD2 PHE A 454      -4.795 -25.729 -23.578  1.00 92.17      A    C  
ATOM   3486  CE1 PHE A 454      -4.119 -28.343 -22.810  1.00 90.78      A    C  
ATOM   3487  CE2 PHE A 454      -4.928 -26.788 -24.493  1.00 90.79      A    C  
ATOM   3488  CZ  PHE A 454      -4.583 -28.091 -24.105  1.00 92.58      A    C  
ATOM   3489  N   VAL A 455      -6.062 -22.795 -18.838  1.00 95.07      A    N  
ATOM   3490  CA  VAL A 455      -5.903 -21.813 -17.750  1.00 95.10      A    C  
ATOM   3491  C   VAL A 455      -5.748 -22.519 -16.409  1.00 95.17      A    C  
ATOM   3492  O   VAL A 455      -4.840 -22.213 -15.642  1.00 93.47      A    O  
ATOM   3493  CB  VAL A 455      -7.072 -20.815 -17.726  1.00 94.36      A    C  
ATOM   3494  CG1 VAL A 455      -6.936 -19.798 -16.588  1.00 90.41      A    C  
ATOM   3495  CG2 VAL A 455      -7.142 -20.028 -19.041  1.00 91.25      A    C  
ATOM   3496  N   HIS A 456      -6.602 -23.519 -16.151  1.00 94.01      A    N  
ATOM   3497  CA  HIS A 456      -6.651 -24.242 -14.878  1.00 93.11      A    C  
ATOM   3498  C   HIS A 456      -5.680 -25.426 -14.801  1.00 93.41      A    C  
ATOM   3499  O   HIS A 456      -5.477 -26.008 -13.734  1.00 90.94      A    O  
ATOM   3500  CB  HIS A 456      -8.101 -24.670 -14.600  1.00 91.28      A    C  
ATOM   3501  CG  HIS A 456      -9.015 -23.479 -14.521  1.00 88.81      A    C  
ATOM   3502  CD2 HIS A 456     -10.013 -23.130 -15.392  1.00 77.63      A    C  
ATOM   3503  ND1 HIS A 456      -8.929 -22.470 -13.582  1.00 78.67      A    N  
ATOM   3504  CE1 HIS A 456      -9.845 -21.544 -13.889  1.00 78.88      A    C  
ATOM   3505  NE2 HIS A 456     -10.528 -21.910 -14.982  1.00 79.91      A    N  
ATOM   3506  N   THR A 457      -5.014 -25.758 -15.914  1.00 93.47      A    N  
ATOM   3507  CA  THR A 457      -3.921 -26.735 -15.939  1.00 93.63      A    C  
ATOM   3508  C   THR A 457      -2.598 -26.144 -15.464  1.00 94.52      A    C  
ATOM   3509  O   THR A 457      -1.643 -26.877 -15.214  1.00 93.41      A    O  
ATOM   3510  CB  THR A 457      -3.761 -27.321 -17.349  1.00 93.08      A    C  
ATOM   3511  CG2 THR A 457      -5.024 -28.046 -17.813  1.00 88.98      A    C  
ATOM   3512  OG1 THR A 457      -3.503 -26.290 -18.278  1.00 89.29      A    O  
ATOM   3513  N   VAL A 458      -2.515 -24.824 -15.287  1.00 95.21      A    N  
ATOM   3514  CA  VAL A 458      -1.340 -24.150 -14.738  1.00 95.60      A    C  
ATOM   3515  C   VAL A 458      -1.400 -24.159 -13.207  1.00 95.87      A    C  
ATOM   3516  O   VAL A 458      -2.399 -23.744 -12.629  1.00 95.18      A    O  
ATOM   3517  CB  VAL A 458      -1.231 -22.712 -15.277  1.00 95.41      A    C  
ATOM   3518  CG1 VAL A 458      -0.054 -21.959 -14.657  1.00 92.73      A    C  
ATOM   3519  CG2 VAL A 458      -1.037 -22.721 -16.799  1.00 92.69      A    C  
ATOM   3520  N   PRO A 459      -0.319 -24.578 -12.520  1.00 95.58      A    N  
ATOM   3521  CA  PRO A 459      -0.278 -24.577 -11.063  1.00 95.37      A    C  
ATOM   3522  C   PRO A 459       0.053 -23.175 -10.520  1.00 95.87      A    C  
ATOM   3523  O   PRO A 459       1.151 -22.949 -10.003  1.00 94.61      A    O  
ATOM   3524  CB  PRO A 459       0.764 -25.641 -10.718  1.00 94.26      A    C  
ATOM   3525  CG  PRO A 459       1.776 -25.503 -11.858  1.00 93.40      A    C  
ATOM   3526  CD  PRO A 459       0.889 -25.174 -13.060  1.00 95.33      A    C  
ATOM   3527  N   TRP A 460      -0.892 -22.246 -10.631  1.00 96.72      A    N  
ATOM   3528  CA  TRP A 460      -0.702 -20.823 -10.295  1.00 96.89      A    C  
ATOM   3529  C   TRP A 460      -0.111 -20.594  -8.900  1.00 96.91      A    C  
ATOM   3530  O   TRP A 460       0.801 -19.787  -8.745  1.00 96.09      A    O  
ATOM   3531  CB  TRP A 460      -2.043 -20.091 -10.445  1.00 96.77      A    C  
ATOM   3532  CG  TRP A 460      -2.527 -20.020 -11.857  1.00 97.08      A    C  
ATOM   3533  CD1 TRP A 460      -3.460 -20.816 -12.418  1.00 96.09      A    C  
ATOM   3534  CD2 TRP A 460      -2.053 -19.132 -12.914  1.00 97.11      A    C  
ATOM   3535  CE2 TRP A 460      -2.748 -19.469 -14.104  1.00 96.67      A    C  
ATOM   3536  CE3 TRP A 460      -1.098 -18.097 -12.982  1.00 96.60      A    C  
ATOM   3537  NE1 TRP A 460      -3.606 -20.489 -13.756  1.00 96.03      A    N  
ATOM   3538  CZ2 TRP A 460      -2.501 -18.812 -15.331  1.00 96.14      A    C  
ATOM   3539  CZ3 TRP A 460      -0.856 -17.437 -14.205  1.00 95.75      A    C  
ATOM   3540  CH2 TRP A 460      -1.546 -17.797 -15.363  1.00 95.57      A    C  
ATOM   3541  N   ASP A 461      -0.516 -21.372  -7.905  1.00 95.65      A    N  
ATOM   3542  CA  ASP A 461       0.006 -21.277  -6.537  1.00 94.76      A    C  
ATOM   3543  C   ASP A 461       1.527 -21.484  -6.449  1.00 94.96      A    C  
ATOM   3544  O   ASP A 461       2.192 -20.951  -5.558  1.00 92.97      A    O  
ATOM   3545  CB  ASP A 461      -0.685 -22.320  -5.643  1.00 93.01      A    C  
ATOM   3546  CG  ASP A 461      -2.184 -22.077  -5.458  1.00 81.87      A    C  
ATOM   3547  OD1 ASP A 461      -2.602 -20.905  -5.579  1.00 71.75      A    O  
ATOM   3548  OD2 ASP A 461      -2.879 -23.074  -5.182  1.00 72.59      A    O1-
ATOM   3549  N   GLN A 462       2.126 -22.235  -7.383  1.00 95.48      A    N  
ATOM   3550  CA  GLN A 462       3.578 -22.433  -7.437  1.00 94.56      A    C  
ATOM   3551  C   GLN A 462       4.304 -21.230  -8.047  1.00 94.80      A    C  
ATOM   3552  O   GLN A 462       5.502 -21.047  -7.795  1.00 92.96      A    O  
ATOM   3553  CB  GLN A 462       3.925 -23.707  -8.223  1.00 93.24      A    C  
ATOM   3554  CG  GLN A 462       3.324 -24.968  -7.602  1.00 88.08      A    C  
ATOM   3555  CD  GLN A 462       3.663 -26.250  -8.372  1.00 84.86      A    C  
ATOM   3556  NE2 GLN A 462       2.888 -27.297  -8.185  1.00 75.16      A    N  
ATOM   3557  OE1 GLN A 462       4.617 -26.345  -9.125  1.00 77.98      A    O  
ATOM   3558  N   LEU A 463       3.612 -20.422  -8.845  1.00 96.05      A    N  
ATOM   3559  CA  LEU A 463       4.154 -19.209  -9.442  1.00 96.48      A    C  
ATOM   3560  C   LEU A 463       4.110 -18.038  -8.454  1.00 96.79      A    C  
ATOM   3561  O   LEU A 463       4.977 -17.163  -8.498  1.00 95.04      A    O  
ATOM   3562  CB  LEU A 463       3.387 -18.843 -10.722  1.00 95.83      A    C  
ATOM   3563  CG  LEU A 463       3.793 -19.644 -11.976  1.00 93.94      A    C  
ATOM   3564  CD1 LEU A 463       3.395 -21.122 -11.939  1.00 86.68      A    C  
ATOM   3565  CD2 LEU A 463       3.114 -19.028 -13.205  1.00 86.35      A    C  
ATOM   3566  N   PHE A 464       3.130 -18.028  -7.554  1.00 96.83      A    N  
ATOM   3567  CA  PHE A 464       2.962 -16.968  -6.571  1.00 96.56      A    C  
ATOM   3568  C   PHE A 464       4.010 -17.030  -5.448  1.00 95.55      A    C  
ATOM   3569  O   PHE A 464       4.610 -18.063  -5.160  1.00 93.69      A    O  
ATOM   3570  CB  PHE A 464       1.519 -16.995  -6.036  1.00 96.21      A    C  
ATOM   3571  CG  PHE A 464       0.437 -16.812  -7.079  1.00 97.30      A    C  
ATOM   3572  CD1 PHE A 464       0.588 -15.910  -8.149  1.00 95.67      A    C  
ATOM   3573  CD2 PHE A 464      -0.767 -17.537  -6.967  1.00 95.33      A    C  
ATOM   3574  CE1 PHE A 464      -0.434 -15.740  -9.105  1.00 95.00      A    C  
ATOM   3575  CE2 PHE A 464      -1.786 -17.376  -7.919  1.00 94.64      A    C  
ATOM   3576  CZ  PHE A 464      -1.622 -16.473  -8.985  1.00 96.39      A    C  
ATOM   3577  N   ARG A 465       4.271 -15.871  -4.827  1.00 95.32      A    N  
ATOM   3578  CA  ARG A 465       5.299 -15.682  -3.784  1.00 93.97      A    C  
ATOM   3579  C   ARG A 465       4.763 -15.085  -2.486  1.00 92.85      A    C  
ATOM   3580  O   ARG A 465       5.503 -15.045  -1.499  1.00 88.83      A    O  
ATOM   3581  CB  ARG A 465       6.439 -14.824  -4.351  1.00 92.16      A    C  
ATOM   3582  CG  ARG A 465       7.176 -15.479  -5.532  1.00 90.91      A    C  
ATOM   3583  CD  ARG A 465       7.913 -16.764  -5.107  1.00 88.48      A    C  
ATOM   3584  NE  ARG A 465       8.567 -17.398  -6.260  1.00 87.01      A    N  
ATOM   3585  CZ  ARG A 465       8.067 -18.360  -7.024  1.00 84.16      A    C  
ATOM   3586  NH1 ARG A 465       6.913 -18.923  -6.797  1.00 74.97      A    N1+
ATOM   3587  NH2 ARG A 465       8.757 -18.778  -8.046  1.00 79.10      A    N  
ATOM   3588  N   ASN A 466       3.520 -14.655  -2.473  1.00 93.35      A    N  
ATOM   3589  CA  ASN A 466       2.878 -14.132  -1.280  1.00 92.48      A    C  
ATOM   3590  C   ASN A 466       1.383 -14.512  -1.246  1.00 93.49      A    C  
ATOM   3591  O   ASN A 466       0.792 -14.743  -2.301  1.00 92.50      A    O  
ATOM   3592  CB  ASN A 466       3.134 -12.612  -1.189  1.00 89.55      A    C  
ATOM   3593  CG  ASN A 466       2.311 -11.811  -2.182  1.00 88.63      A    C  
ATOM   3594  ND2 ASN A 466       2.940 -11.218  -3.169  1.00 80.71      A    N  
ATOM   3595  OD1 ASN A 466       1.117 -11.695  -2.052  1.00 80.30      A    O  
ATOM   3596  N   PRO A 467       0.764 -14.552  -0.065  1.00 91.68      A    N  
ATOM   3597  CA  PRO A 467      -0.608 -15.043   0.099  1.00 91.27      A    C  
ATOM   3598  C   PRO A 467      -1.699 -14.111  -0.452  1.00 92.27      A    C  
ATOM   3599  O   PRO A 467      -2.854 -14.509  -0.501  1.00 89.91      A    O  
ATOM   3600  CB  PRO A 467      -0.769 -15.251   1.615  1.00 89.06      A    C  
ATOM   3601  CG  PRO A 467       0.179 -14.220   2.213  1.00 86.66      A    C  
ATOM   3602  CD  PRO A 467       1.352 -14.247   1.229  1.00 89.94      A    C  
ATOM   3603  N   HIS A 468      -1.368 -12.891  -0.861  1.00 92.83      A    N  
ATOM   3604  CA  HIS A 468      -2.312 -11.956  -1.474  1.00 93.41      A    C  
ATOM   3605  C   HIS A 468      -2.401 -12.104  -2.992  1.00 94.68      A    C  
ATOM   3606  O   HIS A 468      -3.221 -11.432  -3.634  1.00 92.90      A    O  
ATOM   3607  CB  HIS A 468      -1.943 -10.517  -1.085  1.00 92.33      A    C  
ATOM   3608  CG  HIS A 468      -1.999 -10.277   0.400  1.00 92.39      A    C  
ATOM   3609  CD2 HIS A 468      -0.938 -10.064   1.249  1.00 82.09      A    C  
ATOM   3610  ND1 HIS A 468      -3.146 -10.260   1.168  1.00 82.39      A    N  
ATOM   3611  CE1 HIS A 468      -2.791 -10.051   2.432  1.00 83.54      A    C  
ATOM   3612  NE2 HIS A 468      -1.459  -9.923   2.524  1.00 85.04      A    N  
ATOM   3613  N   GLN A 469      -1.571 -12.966  -3.581  1.00 94.48      A    N  
ATOM   3614  CA  GLN A 469      -1.634 -13.264  -5.004  1.00 95.40      A    C  
ATOM   3615  C   GLN A 469      -2.683 -14.342  -5.271  1.00 95.74      A    C  
ATOM   3616  O   GLN A 469      -2.795 -15.310  -4.533  1.00 94.67      A    O  
ATOM   3617  CB  GLN A 469      -0.265 -13.690  -5.522  1.00 94.99      A    C  
ATOM   3618  CG  GLN A 469       0.754 -12.553  -5.441  1.00 94.39      A    C  
ATOM   3619  CD  GLN A 469       2.089 -12.989  -6.018  1.00 96.02      A    C  
ATOM   3620  NE2 GLN A 469       2.304 -12.781  -7.298  1.00 90.33      A    N  
ATOM   3621  OE1 GLN A 469       2.936 -13.549  -5.345  1.00 91.04      A    O  
ATOM   3622  N   ALA A 470      -3.411 -14.173  -6.364  1.00 95.45      A    N  
ATOM   3623  CA  ALA A 470      -4.383 -15.135  -6.845  1.00 95.60      A    C  
ATOM   3624  C   ALA A 470      -4.570 -14.993  -8.359  1.00 96.62      A    C  
ATOM   3625  O   ALA A 470      -4.261 -13.947  -8.942  1.00 96.01      A    O  
ATOM   3626  CB  ALA A 470      -5.710 -14.909  -6.109  1.00 93.84      A    C  
ATOM   3627  N   LEU A 471      -5.116 -16.040  -8.983  1.00 96.43      A    N  
ATOM   3628  CA  LEU A 471      -5.691 -15.951 -10.311  1.00 96.63      A    C  
ATOM   3629  C   LEU A 471      -7.143 -15.487 -10.185  1.00 96.44      A    C  
ATOM   3630  O   LEU A 471      -7.968 -16.168  -9.584  1.00 95.22      A    O  
ATOM   3631  CB  LEU A 471      -5.583 -17.317 -11.009  1.00 96.42      A    C  
ATOM   3632  CG  LEU A 471      -6.302 -17.363 -12.375  1.00 96.35      A    C  
ATOM   3633  CD1 LEU A 471      -5.644 -16.451 -13.406  1.00 93.86      A    C  
ATOM   3634  CD2 LEU A 471      -6.284 -18.792 -12.912  1.00 93.52      A    C  
ATOM   3635  N   LEU A 472      -7.457 -14.352 -10.796  1.00 96.54      A    N  
ATOM   3636  CA  LEU A 472      -8.825 -13.924 -11.044  1.00 96.24      A    C  
ATOM   3637  C   LEU A 472      -9.186 -14.290 -12.483  1.00 96.05      A    C  
ATOM   3638  O   LEU A 472      -8.484 -13.910 -13.420  1.00 94.86      A    O  
ATOM   3639  CB  LEU A 472      -8.955 -12.415 -10.797  1.00 95.95      A    C  
ATOM   3640  CG  LEU A 472      -8.605 -11.974  -9.366  1.00 95.01      A    C  
ATOM   3641  CD1 LEU A 472      -8.709 -10.461  -9.278  1.00 91.65      A    C  
ATOM   3642  CD2 LEU A 472      -9.543 -12.585  -8.321  1.00 91.09      A    C  
ATOM   3643  N   HIS A 473     -10.270 -15.017 -12.643  1.00 95.20      A    N  
ATOM   3644  CA  HIS A 473     -10.716 -15.464 -13.954  1.00 94.02      A    C  
ATOM   3645  C   HIS A 473     -12.237 -15.364 -14.087  1.00 93.52      A    C  
ATOM   3646  O   HIS A 473     -12.983 -15.640 -13.143  1.00 91.30      A    O  
ATOM   3647  CB  HIS A 473     -10.191 -16.883 -14.231  1.00 92.04      A    C  
ATOM   3648  CG  HIS A 473     -10.823 -17.936 -13.368  1.00 91.28      A    C  
ATOM   3649  CD2 HIS A 473     -10.411 -18.349 -12.120  1.00 80.11      A    C  
ATOM   3650  ND1 HIS A 473     -11.976 -18.629 -13.650  1.00 80.06      A    N  
ATOM   3651  CE1 HIS A 473     -12.246 -19.442 -12.607  1.00 81.54      A    C  
ATOM   3652  NE2 HIS A 473     -11.314 -19.294 -11.667  1.00 83.49      A    N  
ATOM   3653  N   THR A 474     -12.704 -14.982 -15.276  1.00 92.92      A    N  
ATOM   3654  CA  THR A 474     -14.124 -15.005 -15.628  1.00 92.25      A    C  
ATOM   3655  C   THR A 474     -14.276 -14.974 -17.149  1.00 92.29      A    C  
ATOM   3656  O   THR A 474     -13.391 -14.475 -17.842  1.00 90.09      A    O  
ATOM   3657  CB  THR A 474     -14.880 -13.833 -14.967  1.00 89.45      A    C  
ATOM   3658  CG2 THR A 474     -14.449 -12.458 -15.453  1.00 80.81      A    C  
ATOM   3659  OG1 THR A 474     -16.257 -13.967 -15.212  1.00 80.87      A    O  
ATOM   3660  N   ALA A 475     -15.375 -15.507 -17.657  1.00 91.80      A    N  
ATOM   3661  CA  ALA A 475     -15.733 -15.440 -19.076  1.00 92.29      A    C  
ATOM   3662  C   ALA A 475     -14.639 -15.914 -20.059  1.00 92.98      A    C  
ATOM   3663  O   ALA A 475     -14.574 -15.444 -21.195  1.00 90.13      A    O  
ATOM   3664  CB  ALA A 475     -16.289 -14.043 -19.374  1.00 90.41      A    C  
ATOM   3665  N   ASN A 476     -13.806 -16.867 -19.650  1.00 93.52      A    N  
ATOM   3666  CA  ASN A 476     -12.983 -17.651 -20.569  1.00 93.34      A    C  
ATOM   3667  C   ASN A 476     -13.804 -18.834 -21.101  1.00 93.21      A    C  
ATOM   3668  O   ASN A 476     -14.947 -19.048 -20.693  1.00 90.95      A    O  
ATOM   3669  CB  ASN A 476     -11.701 -18.109 -19.857  1.00 93.28      A    C  
ATOM   3670  CG  ASN A 476     -10.878 -16.946 -19.328  1.00 94.43      A    C  
ATOM   3671  ND2 ASN A 476     -10.454 -17.030 -18.088  1.00 88.26      A    N  
ATOM   3672  OD1 ASN A 476     -10.603 -15.971 -19.999  1.00 89.09      A    O  
ATOM   3673  N   ARG A 477     -13.217 -19.640 -21.990  1.00 92.53      A    N  
ATOM   3674  CA  ARG A 477     -13.833 -20.886 -22.431  1.00 92.77      A    C  
ATOM   3675  C   ARG A 477     -14.023 -21.829 -21.242  1.00 91.96      A    C  
ATOM   3676  O   ARG A 477     -13.084 -22.011 -20.470  1.00 90.83      A    O  
ATOM   3677  CB  ARG A 477     -12.980 -21.508 -23.546  1.00 92.52      A    C  
ATOM   3678  CG  ARG A 477     -13.739 -22.648 -24.217  1.00 92.15      A    C  
ATOM   3679  CD  ARG A 477     -12.939 -23.226 -25.376  1.00 90.39      A    C  
ATOM   3680  NE  ARG A 477     -13.753 -24.217 -26.064  1.00 88.49      A    N  
ATOM   3681  CZ  ARG A 477     -13.427 -24.986 -27.075  1.00 85.05      A    C  
ATOM   3682  NH1 ARG A 477     -12.239 -24.997 -27.623  1.00 81.70      A    N1+
ATOM   3683  NH2 ARG A 477     -14.317 -25.776 -27.560  1.00 80.69      A    N  
ATOM   3684  N   PRO A 478     -15.216 -22.460 -21.084  1.00 92.68      A    N  
ATOM   3685  CA  PRO A 478     -15.435 -23.460 -20.045  1.00 91.95      A    C  
ATOM   3686  C   PRO A 478     -14.458 -24.637 -20.154  1.00 91.74      A    C  
ATOM   3687  O   PRO A 478     -14.192 -25.133 -21.250  1.00 89.74      A    O  
ATOM   3688  CB  PRO A 478     -16.894 -23.899 -20.193  1.00 90.36      A    C  
ATOM   3689  CG  PRO A 478     -17.565 -22.707 -20.860  1.00 89.38      A    C  
ATOM   3690  CD  PRO A 478     -16.466 -22.181 -21.774  1.00 91.96      A    C  
ATOM   3691  N   GLU A 479     -13.943 -25.123 -19.034  1.00 90.30      A    N  
ATOM   3692  CA  GLU A 479     -12.934 -26.192 -19.005  1.00 89.18      A    C  
ATOM   3693  C   GLU A 479     -13.476 -27.525 -19.548  1.00 90.10      A    C  
ATOM   3694  O   GLU A 479     -12.761 -28.275 -20.215  1.00 87.85      A    O  
ATOM   3695  CB  GLU A 479     -12.445 -26.364 -17.552  1.00 85.63      A    C  
ATOM   3696  CG  GLU A 479     -11.202 -27.249 -17.407  1.00 73.82      A    C  
ATOM   3697  CD  GLU A 479      -9.905 -26.617 -17.959  1.00 67.22      A    C  
ATOM   3698  OE1 GLU A 479      -8.897 -27.354 -18.030  1.00 59.23      A    O  
ATOM   3699  OE2 GLU A 479      -9.896 -25.410 -18.248  1.00 59.32      A    O1-
ATOM   3700  N   ASP A 480     -14.752 -27.818 -19.319  1.00 90.28      A    N  
ATOM   3701  CA  ASP A 480     -15.440 -29.006 -19.825  1.00 90.46      A    C  
ATOM   3702  C   ASP A 480     -15.530 -29.020 -21.355  1.00 91.43      A    C  
ATOM   3703  O   ASP A 480     -15.350 -30.082 -21.966  1.00 88.37      A    O  
ATOM   3704  CB  ASP A 480     -16.824 -29.118 -19.169  1.00 88.10      A    C  
ATOM   3705  CG  ASP A 480     -17.750 -27.916 -19.396  1.00 79.55      A    C  
ATOM   3706  OD1 ASP A 480     -17.252 -26.769 -19.323  1.00 69.89      A    O  
ATOM   3707  OD2 ASP A 480     -18.962 -28.145 -19.581  1.00 70.93      A    O1-
ATOM   3708  N   GLU A 481     -15.702 -27.869 -21.998  1.00 90.89      A    N  
ATOM   3709  CA  GLU A 481     -15.628 -27.768 -23.448  1.00 91.39      A    C  
ATOM   3710  C   GLU A 481     -14.205 -28.029 -23.971  1.00 91.43      A    C  
ATOM   3711  O   GLU A 481     -14.034 -28.736 -24.961  1.00 88.05      A    O  
ATOM   3712  CB  GLU A 481     -16.065 -26.380 -23.934  1.00 89.60      A    C  
ATOM   3713  CG  GLU A 481     -17.547 -26.059 -23.718  1.00 84.24      A    C  
ATOM   3714  CD  GLU A 481     -17.935 -24.685 -24.285  1.00 85.74      A    C  
ATOM   3715  OE1 GLU A 481     -19.069 -24.242 -24.011  1.00 78.77      A    O  
ATOM   3716  OE2 GLU A 481     -17.101 -24.065 -24.990  1.00 82.58      A    O1-
ATOM   3717  N   CYS A 482     -13.195 -27.524 -23.282  1.00 90.49      A    N  
ATOM   3718  CA  CYS A 482     -11.798 -27.767 -23.638  1.00 90.14      A    C  
ATOM   3719  C   CYS A 482     -11.452 -29.262 -23.568  1.00 90.22      A    C  
ATOM   3720  O   CYS A 482     -10.927 -29.828 -24.528  1.00 87.41      A    O  
ATOM   3721  CB  CYS A 482     -10.884 -26.955 -22.704  1.00 89.71      A    C  
ATOM   3722  SG  CYS A 482     -11.039 -25.146 -22.851  1.00 89.00      A    S  
ATOM   3723  N   VAL A 483     -11.802 -29.925 -22.470  1.00 90.27      A    N  
ATOM   3724  CA  VAL A 483     -11.572 -31.366 -22.285  1.00 88.68      A    C  
ATOM   3725  C   VAL A 483     -12.386 -32.181 -23.297  1.00 88.88      A    C  
ATOM   3726  O   VAL A 483     -11.870 -33.159 -23.844  1.00 85.74      A    O  
ATOM   3727  CB  VAL A 483     -11.900 -31.777 -20.841  1.00 85.69      A    C  
ATOM   3728  CG1 VAL A 483     -11.784 -33.287 -20.632  1.00 77.99      A    C  
ATOM   3729  CG2 VAL A 483     -10.933 -31.111 -19.858  1.00 78.73      A    C  
ATOM   3730  N   GLY A 484     -13.616 -31.783 -23.595  1.00 89.31      A    N  
ATOM   3731  CA  GLY A 484     -14.477 -32.433 -24.581  1.00 89.74      A    C  
ATOM   3732  C   GLY A 484     -13.913 -32.434 -26.003  1.00 90.37      A    C  
ATOM   3733  O   GLY A 484     -14.111 -33.392 -26.746  1.00 86.96      A    O  
ATOM   3734  N   GLU A 485     -13.135 -31.417 -26.360  1.00 88.93      A    N  
ATOM   3735  CA  GLU A 485     -12.399 -31.347 -27.632  1.00 88.07      A    C  
ATOM   3736  C   GLU A 485     -11.015 -32.021 -27.596  1.00 88.55      A    C  
ATOM   3737  O   GLU A 485     -10.277 -31.981 -28.581  1.00 83.20      A    O  
ATOM   3738  CB  GLU A 485     -12.296 -29.893 -28.093  1.00 84.98      A    C  
ATOM   3739  CG  GLU A 485     -13.637 -29.385 -28.629  1.00 77.96      A    C  
ATOM   3740  CD  GLU A 485     -13.535 -27.997 -29.269  1.00 75.19      A    C  
ATOM   3741  OE1 GLU A 485     -14.568 -27.465 -29.706  1.00 67.97      A    O  
ATOM   3742  OE2 GLU A 485     -12.445 -27.372 -29.256  1.00 70.14      A    O1-
ATOM   3743  N   GLY A 486     -10.637 -32.647 -26.487  1.00 86.86      A    N  
ATOM   3744  CA  GLY A 486      -9.322 -33.252 -26.321  1.00 86.53      A    C  
ATOM   3745  C   GLY A 486      -8.201 -32.243 -26.040  1.00 88.16      A    C  
ATOM   3746  O   GLY A 486      -7.024 -32.598 -26.101  1.00 84.01      A    O  
ATOM   3747  N   LEU A 487      -8.560 -31.008 -25.719  1.00 87.47      A    N  
ATOM   3748  CA  LEU A 487      -7.618 -29.971 -25.292  1.00 87.56      A    C  
ATOM   3749  C   LEU A 487      -7.234 -30.169 -23.817  1.00 88.12      A    C  
ATOM   3750  O   LEU A 487      -7.615 -29.408 -22.931  1.00 85.78      A    O  
ATOM   3751  CB  LEU A 487      -8.207 -28.583 -25.593  1.00 86.50      A    C  
ATOM   3752  CG  LEU A 487      -8.428 -28.294 -27.088  1.00 85.59      A    C  
ATOM   3753  CD1 LEU A 487      -9.131 -26.946 -27.253  1.00 81.73      A    C  
ATOM   3754  CD2 LEU A 487      -7.115 -28.226 -27.869  1.00 81.91      A    C  
ATOM   3755  N   ALA A 488      -6.466 -31.252 -23.586  1.00 90.09      A    N  
ATOM   3756  CA  ALA A 488      -5.917 -31.613 -22.289  1.00 90.49      A    C  
ATOM   3757  C   ALA A 488      -4.385 -31.695 -22.350  1.00 92.15      A    C  
ATOM   3758  O   ALA A 488      -3.790 -31.792 -23.431  1.00 89.64      A    O  
ATOM   3759  CB  ALA A 488      -6.554 -32.930 -21.832  1.00 86.63      A    C  
ATOM   3760  N   CYS A 489      -3.731 -31.676 -21.197  1.00 90.62      A    N  
ATOM   3761  CA  CYS A 489      -2.282 -31.825 -21.132  1.00 92.41      A    C  
ATOM   3762  C   CYS A 489      -1.831 -33.162 -21.725  1.00 93.06      A    C  
ATOM   3763  O   CYS A 489      -2.474 -34.195 -21.544  1.00 91.47      A    O  
ATOM   3764  CB  CYS A 489      -1.803 -31.703 -19.686  1.00 91.94      A    C  
ATOM   3765  SG  CYS A 489      -2.036 -30.064 -18.947  1.00 91.43      A    S  
ATOM   3766  N   HIS A 490      -0.683 -33.170 -22.394  1.00 90.64      A    N  
ATOM   3767  CA  HIS A 490      -0.075 -34.382 -22.917  1.00 91.03      A    C  
ATOM   3768  C   HIS A 490       0.191 -35.407 -21.801  1.00 92.00      A    C  
ATOM   3769  O   HIS A 490       0.534 -35.039 -20.679  1.00 91.53      A    O  
ATOM   3770  CB  HIS A 490       1.222 -34.006 -23.653  1.00 90.85      A    C  
ATOM   3771  CG  HIS A 490       1.811 -35.154 -24.413  1.00 92.43      A    C  
ATOM   3772  CD2 HIS A 490       1.410 -35.613 -25.639  1.00 84.19      A    C  
ATOM   3773  ND1 HIS A 490       2.846 -35.961 -24.002  1.00 84.66      A    N  
ATOM   3774  CE1 HIS A 490       3.071 -36.880 -24.951  1.00 85.77      A    C  
ATOM   3775  NE2 HIS A 490       2.211 -36.712 -25.961  1.00 87.14      A    N  
ATOM   3776  N   GLN A 491       0.092 -36.701 -22.125  1.00 92.32      A    N  
ATOM   3777  CA  GLN A 491       0.234 -37.792 -21.141  1.00 92.32      A    C  
ATOM   3778  C   GLN A 491       1.576 -37.788 -20.388  1.00 93.33      A    C  
ATOM   3779  O   GLN A 491       1.658 -38.264 -19.255  1.00 90.72      A    O  
ATOM   3780  CB  GLN A 491       0.020 -39.133 -21.851  1.00 89.92      A    C  
ATOM   3781  CG  GLN A 491       1.114 -39.475 -22.883  1.00 78.26      A    C  
ATOM   3782  CD  GLN A 491       0.871 -40.800 -23.621  1.00 70.47      A    C  
ATOM   3783  NE2 GLN A 491       1.854 -41.334 -24.300  1.00 57.90      A    N  
ATOM   3784  OE1 GLN A 491      -0.207 -41.363 -23.574  1.00 61.40      A    O  
ATOM   3785  N   LEU A 492       2.630 -37.230 -20.995  1.00 91.98      A    N  
ATOM   3786  CA  LEU A 492       3.954 -37.112 -20.377  1.00 92.30      A    C  
ATOM   3787  C   LEU A 492       4.102 -35.873 -19.480  1.00 93.03      A    C  
ATOM   3788  O   LEU A 492       5.154 -35.701 -18.857  1.00 90.98      A    O  
ATOM   3789  CB  LEU A 492       5.038 -37.140 -21.472  1.00 91.86      A    C  
ATOM   3790  CG  LEU A 492       5.112 -38.455 -22.266  1.00 91.40      A    C  
ATOM   3791  CD1 LEU A 492       6.175 -38.318 -23.351  1.00 86.64      A    C  
ATOM   3792  CD2 LEU A 492       5.470 -39.649 -21.380  1.00 86.44      A    C  
ATOM   3793  N   CYS A 493       3.069 -35.043 -19.380  1.00 93.25      A    N  
ATOM   3794  CA  CYS A 493       3.073 -33.931 -18.439  1.00 93.38      A    C  
ATOM   3795  C   CYS A 493       2.815 -34.438 -17.011  1.00 93.03      A    C  
ATOM   3796  O   CYS A 493       1.814 -35.096 -16.733  1.00 91.28      A    O  
ATOM   3797  CB  CYS A 493       2.045 -32.869 -18.836  1.00 93.02      A    C  
ATOM   3798  SG  CYS A 493       2.325 -32.060 -20.443  1.00 92.80      A    S  
ATOM   3799  N   ALA A 494       3.706 -34.122 -16.091  1.00 93.08      A    N  
ATOM   3800  CA  ALA A 494       3.537 -34.496 -14.697  1.00 92.17      A    C  
ATOM   3801  C   ALA A 494       2.315 -33.807 -14.086  1.00 91.71      A    C  
ATOM   3802  O   ALA A 494       2.144 -32.596 -14.198  1.00 89.76      A    O  
ATOM   3803  CB  ALA A 494       4.821 -34.176 -13.926  1.00 90.77      A    C  
ATOM   3804  N   ARG A 495       1.486 -34.590 -13.388  1.00 92.56      A    N  
ATOM   3805  CA  ARG A 495       0.299 -34.118 -12.644  1.00 92.48      A    C  
ATOM   3806  C   ARG A 495      -0.761 -33.402 -13.506  1.00 92.61      A    C  
ATOM   3807  O   ARG A 495      -1.616 -32.721 -12.948  1.00 87.89      A    O  
ATOM   3808  CB  ARG A 495       0.717 -33.246 -11.445  1.00 90.11      A    C  
ATOM   3809  CG  ARG A 495       1.797 -33.867 -10.554  1.00 85.59      A    C  
ATOM   3810  CD  ARG A 495       2.165 -32.885  -9.443  1.00 79.27      A    C  
ATOM   3811  NE  ARG A 495       3.301 -33.370  -8.640  1.00 70.23      A    N  
ATOM   3812  CZ  ARG A 495       3.871 -32.712  -7.647  1.00 62.39      A    C  
ATOM   3813  NH1 ARG A 495       3.439 -31.544  -7.251  1.00 56.22      A    N1+
ATOM   3814  NH2 ARG A 495       4.894 -33.229  -7.022  1.00 55.43      A    N  
ATOM   3815  N   GLY A 496      -0.711 -33.546 -14.827  1.00 91.26      A    N  
ATOM   3816  CA  GLY A 496      -1.628 -32.824 -15.712  1.00 91.25      A    C  
ATOM   3817  C   GLY A 496      -1.408 -31.309 -15.729  1.00 93.05      A    C  
ATOM   3818  O   GLY A 496      -2.344 -30.566 -15.982  1.00 89.65      A    O  
ATOM   3819  N   HIS A 497      -0.193 -30.862 -15.431  1.00 92.36      A    N  
ATOM   3820  CA  HIS A 497       0.152 -29.438 -15.464  1.00 93.95      A    C  
ATOM   3821  C   HIS A 497       0.836 -29.065 -16.783  1.00 94.44      A    C  
ATOM   3822  O   HIS A 497       1.909 -29.590 -17.103  1.00 92.96      A    O  
ATOM   3823  CB  HIS A 497       1.043 -29.079 -14.270  1.00 93.57      A    C  
ATOM   3824  CG  HIS A 497       0.410 -29.222 -12.914  1.00 94.03      A    C  
ATOM   3825  CD2 HIS A 497      -0.908 -29.234 -12.575  1.00 83.73      A    C  
ATOM   3826  ND1 HIS A 497       1.119 -29.322 -11.722  1.00 83.30      A    N  
ATOM   3827  CE1 HIS A 497       0.248 -29.392 -10.718  1.00 86.17      A    C  
ATOM   3828  NE2 HIS A 497      -1.004 -29.343 -11.197  1.00 88.17      A    N  
ATOM   3829  N   CYS A 498       0.238 -28.141 -17.520  1.00 94.80      A    N  
ATOM   3830  CA  CYS A 498       0.771 -27.652 -18.784  1.00 95.15      A    C  
ATOM   3831  C   CYS A 498       0.275 -26.240 -19.125  1.00 95.47      A    C  
ATOM   3832  O   CYS A 498      -0.714 -25.759 -18.568  1.00 94.45      A    O  
ATOM   3833  CB  CYS A 498       0.405 -28.650 -19.900  1.00 93.48      A    C  
ATOM   3834  SG  CYS A 498      -1.377 -28.778 -20.211  1.00 92.38      A    S  
ATOM   3835  N   TRP A 499       0.954 -25.594 -20.060  1.00 96.18      A    N  
ATOM   3836  CA  TRP A 499       0.637 -24.275 -20.612  1.00 96.28      A    C  
ATOM   3837  C   TRP A 499      -0.098 -24.334 -21.953  1.00 96.07      A    C  
ATOM   3838  O   TRP A 499      -0.401 -23.299 -22.537  1.00 93.71      A    O  
ATOM   3839  CB  TRP A 499       1.939 -23.498 -20.741  1.00 96.09      A    C  
ATOM   3840  CG  TRP A 499       2.587 -23.142 -19.441  1.00 96.29      A    C  
ATOM   3841  CD1 TRP A 499       3.582 -23.817 -18.835  1.00 94.70      A    C  
ATOM   3842  CD2 TRP A 499       2.278 -22.008 -18.570  1.00 96.17      A    C  
ATOM   3843  CE2 TRP A 499       3.153 -22.055 -17.462  1.00 95.66      A    C  
ATOM   3844  CE3 TRP A 499       1.345 -20.942 -18.642  1.00 95.43      A    C  
ATOM   3845  NE1 TRP A 499       3.929 -23.181 -17.654  1.00 94.77      A    N  
ATOM   3846  CZ2 TRP A 499       3.119 -21.076 -16.444  1.00 95.11      A    C  
ATOM   3847  CZ3 TRP A 499       1.309 -19.974 -17.624  1.00 93.98      A    C  
ATOM   3848  CH2 TRP A 499       2.188 -20.044 -16.536  1.00 93.95      A    C  
ATOM   3849  N   GLY A 500      -0.358 -25.524 -22.467  1.00 94.14      A    N  
ATOM   3850  CA  GLY A 500      -0.940 -25.772 -23.771  1.00 93.92      A    C  
ATOM   3851  C   GLY A 500      -0.827 -27.239 -24.193  1.00 94.51      A    C  
ATOM   3852  O   GLY A 500      -0.382 -28.081 -23.400  1.00 93.17      A    O  
ATOM   3853  N   PRO A 501      -1.216 -27.564 -25.441  1.00 93.47      A    N  
ATOM   3854  CA  PRO A 501      -1.211 -28.928 -25.942  1.00 92.57      A    C  
ATOM   3855  C   PRO A 501       0.201 -29.433 -26.274  1.00 92.31      A    C  
ATOM   3856  O   PRO A 501       1.105 -28.674 -26.626  1.00 88.83      A    O  
ATOM   3857  CB  PRO A 501      -2.116 -28.888 -27.183  1.00 90.71      A    C  
ATOM   3858  CG  PRO A 501      -1.902 -27.471 -27.719  1.00 90.22      A    C  
ATOM   3859  CD  PRO A 501      -1.736 -26.647 -26.444  1.00 92.76      A    C  
ATOM   3860  N   GLY A 502       0.352 -30.764 -26.247  1.00 90.86      A    N  
ATOM   3861  CA  GLY A 502       1.566 -31.442 -26.681  1.00 91.26      A    C  
ATOM   3862  C   GLY A 502       2.661 -31.543 -25.613  1.00 92.86      A    C  
ATOM   3863  O   GLY A 502       2.542 -31.009 -24.508  1.00 91.29      A    O  
ATOM   3864  N   PRO A 503       3.761 -32.261 -25.934  1.00 92.88      A    N  
ATOM   3865  CA  PRO A 503       4.798 -32.588 -24.950  1.00 93.14      A    C  
ATOM   3866  C   PRO A 503       5.764 -31.439 -24.646  1.00 93.30      A    C  
ATOM   3867  O   PRO A 503       6.568 -31.550 -23.727  1.00 90.48      A    O  
ATOM   3868  CB  PRO A 503       5.516 -33.803 -25.559  1.00 92.24      A    C  
ATOM   3869  CG  PRO A 503       5.415 -33.545 -27.060  1.00 91.53      A    C  
ATOM   3870  CD  PRO A 503       4.032 -32.914 -27.200  1.00 93.29      A    C  
ATOM   3871  N   THR A 504       5.694 -30.330 -25.386  1.00 93.76      A    N  
ATOM   3872  CA  THR A 504       6.571 -29.159 -25.208  1.00 93.21      A    C  
ATOM   3873  C   THR A 504       5.996 -28.093 -24.277  1.00 93.55      A    C  
ATOM   3874  O   THR A 504       6.682 -27.113 -23.973  1.00 91.40      A    O  
ATOM   3875  CB  THR A 504       6.917 -28.518 -26.555  1.00 91.85      A    C  
ATOM   3876  CG2 THR A 504       7.666 -29.468 -27.483  1.00 83.94      A    C  
ATOM   3877  OG1 THR A 504       5.735 -28.120 -27.215  1.00 85.59      A    O  
ATOM   3878  N   GLN A 505       4.752 -28.276 -23.850  1.00 93.90      A    N  
ATOM   3879  CA  GLN A 505       4.026 -27.308 -23.026  1.00 94.31      A    C  
ATOM   3880  C   GLN A 505       3.871 -27.748 -21.563  1.00 94.89      A    C  
ATOM   3881  O   GLN A 505       3.242 -27.057 -20.771  1.00 92.85      A    O  
ATOM   3882  CB  GLN A 505       2.668 -27.000 -23.684  1.00 93.71      A    C  
ATOM   3883  CG  GLN A 505       2.783 -26.332 -25.065  1.00 92.40      A    C  
ATOM   3884  CD  GLN A 505       3.436 -24.952 -25.019  1.00 92.78      A    C  
ATOM   3885  NE2 GLN A 505       3.922 -24.466 -26.132  1.00 82.91      A    N  
ATOM   3886  OE1 GLN A 505       3.522 -24.294 -23.990  1.00 84.10      A    O  
ATOM   3887  N   CYS A 506       4.454 -28.891 -21.193  1.00 94.15      A    N  
ATOM   3888  CA  CYS A 506       4.394 -29.388 -19.820  1.00 94.09      A    C  
ATOM   3889  C   CYS A 506       5.164 -28.465 -18.852  1.00 93.91      A    C  
ATOM   3890  O   CYS A 506       6.289 -28.075 -19.121  1.00 92.47      A    O  
ATOM   3891  CB  CYS A 506       4.967 -30.806 -19.759  1.00 93.52      A    C  
ATOM   3892  SG  CYS A 506       4.158 -32.040 -20.822  1.00 92.89      A    S  
ATOM   3893  N   VAL A 507       4.586 -28.211 -17.678  1.00 94.59      A    N  
ATOM   3894  CA  VAL A 507       5.288 -27.505 -16.591  1.00 93.94      A    C  
ATOM   3895  C   VAL A 507       6.459 -28.352 -16.063  1.00 93.46      A    C  
ATOM   3896  O   VAL A 507       7.544 -27.836 -15.789  1.00 91.65      A    O  
ATOM   3897  CB  VAL A 507       4.323 -27.169 -15.445  1.00 93.42      A    C  
ATOM   3898  CG1 VAL A 507       5.023 -26.456 -14.282  1.00 90.29      A    C  
ATOM   3899  CG2 VAL A 507       3.184 -26.266 -15.931  1.00 91.08      A    C  
ATOM   3900  N   ASN A 508       6.222 -29.666 -15.935  1.00 93.49      A    N  
ATOM   3901  CA  ASN A 508       7.235 -30.662 -15.597  1.00 93.09      A    C  
ATOM   3902  C   ASN A 508       6.936 -31.964 -16.345  1.00 94.01      A    C  
ATOM   3903  O   ASN A 508       5.774 -32.254 -16.636  1.00 92.80      A    O  
ATOM   3904  CB  ASN A 508       7.250 -30.917 -14.082  1.00 90.82      A    C  
ATOM   3905  CG  ASN A 508       7.825 -29.760 -13.293  1.00 85.53      A    C  
ATOM   3906  ND2 ASN A 508       7.026 -29.106 -12.481  1.00 75.37      A    N  
ATOM   3907  OD1 ASN A 508       8.996 -29.450 -13.366  1.00 77.52      A    O  
ATOM   3908  N   CYS A 509       7.963 -32.779 -16.591  1.00 91.55      A    N  
ATOM   3909  CA  CYS A 509       7.813 -34.080 -17.228  1.00 91.90      A    C  
ATOM   3910  C   CYS A 509       7.621 -35.201 -16.197  1.00 92.35      A    C  
ATOM   3911  O   CYS A 509       8.247 -35.198 -15.133  1.00 90.41      A    O  
ATOM   3912  CB  CYS A 509       9.023 -34.347 -18.127  1.00 91.30      A    C  
ATOM   3913  SG  CYS A 509       9.276 -33.076 -19.411  1.00 90.49      A    S  
ATOM   3914  N   SER A 510       6.792 -36.184 -16.531  1.00 92.00      A    N  
ATOM   3915  CA  SER A 510       6.608 -37.386 -15.710  1.00 91.18      A    C  
ATOM   3916  C   SER A 510       7.810 -38.328 -15.779  1.00 91.15      A    C  
ATOM   3917  O   SER A 510       8.148 -38.955 -14.769  1.00 86.87      A    O  
ATOM   3918  CB  SER A 510       5.331 -38.116 -16.136  1.00 89.92      A    C  
ATOM   3919  OG  SER A 510       5.434 -38.570 -17.468  1.00 82.92      A    O  
ATOM   3920  N   GLN A 511       8.475 -38.397 -16.934  1.00 90.60      A    N  
ATOM   3921  CA  GLN A 511       9.628 -39.271 -17.194  1.00 90.35      A    C  
ATOM   3922  C   GLN A 511      10.905 -38.451 -17.384  1.00 91.44      A    C  
ATOM   3923  O   GLN A 511      11.585 -38.149 -16.399  1.00 87.29      A    O  
ATOM   3924  CB  GLN A 511       9.327 -40.215 -18.375  1.00 88.38      A    C  
ATOM   3925  CG  GLN A 511       8.097 -41.112 -18.173  1.00 86.10      A    C  
ATOM   3926  CD  GLN A 511       8.214 -42.059 -16.979  1.00 80.92      A    C  
ATOM   3927  NE2 GLN A 511       7.130 -42.677 -16.586  1.00 67.64      A    N  
ATOM   3928  OE1 GLN A 511       9.256 -42.251 -16.372  1.00 70.98      A    O  
ATOM   3929  N   PHE A 512      11.222 -38.097 -18.625  1.00 91.27      A    N  
ATOM   3930  CA  PHE A 512      12.452 -37.407 -18.996  1.00 91.68      A    C  
ATOM   3931  C   PHE A 512      12.165 -36.117 -19.757  1.00 92.47      A    C  
ATOM   3932  O   PHE A 512      11.137 -35.972 -20.408  1.00 90.96      A    O  
ATOM   3933  CB  PHE A 512      13.346 -38.344 -19.813  1.00 90.45      A    C  
ATOM   3934  CG  PHE A 512      13.712 -39.629 -19.105  1.00 90.95      A    C  
ATOM   3935  CD1 PHE A 512      14.781 -39.648 -18.188  1.00 84.36      A    C  
ATOM   3936  CD2 PHE A 512      12.972 -40.797 -19.339  1.00 85.33      A    C  
ATOM   3937  CE1 PHE A 512      15.106 -40.838 -17.518  1.00 83.96      A    C  
ATOM   3938  CE2 PHE A 512      13.299 -41.986 -18.666  1.00 83.97      A    C  
ATOM   3939  CZ  PHE A 512      14.362 -42.005 -17.756  1.00 86.62      A    C  
ATOM   3940  N   LEU A 513      13.097 -35.181 -19.711  1.00 92.28      A    N  
ATOM   3941  CA  LEU A 513      13.062 -33.919 -20.437  1.00 91.85      A    C  
ATOM   3942  C   LEU A 513      14.248 -33.855 -21.403  1.00 91.81      A    C  
ATOM   3943  O   LEU A 513      15.400 -33.914 -20.981  1.00 90.99      A    O  
ATOM   3944  CB  LEU A 513      13.095 -32.771 -19.412  1.00 90.30      A    C  
ATOM   3945  CG  LEU A 513      13.166 -31.361 -20.028  1.00 88.67      A    C  
ATOM   3946  CD1 LEU A 513      11.901 -31.008 -20.793  1.00 82.61      A    C  
ATOM   3947  CD2 LEU A 513      13.356 -30.324 -18.924  1.00 82.54      A    C  
ATOM   3948  N   ARG A 514      13.961 -33.697 -22.710  1.00 92.37      A    N  
ATOM   3949  CA  ARG A 514      14.937 -33.402 -23.759  1.00 91.65      A    C  
ATOM   3950  C   ARG A 514      14.732 -31.968 -24.242  1.00 90.39      A    C  
ATOM   3951  O   ARG A 514      13.777 -31.692 -24.962  1.00 87.88      A    O  
ATOM   3952  CB  ARG A 514      14.784 -34.427 -24.895  1.00 90.83      A    C  
ATOM   3953  CG  ARG A 514      15.763 -34.138 -26.048  1.00 89.58      A    C  
ATOM   3954  CD  ARG A 514      15.533 -35.084 -27.227  1.00 89.43      A    C  
ATOM   3955  NE  ARG A 514      15.875 -36.460 -26.872  1.00 86.57      A    N  
ATOM   3956  CZ  ARG A 514      15.156 -37.557 -27.044  1.00 87.47      A    C  
ATOM   3957  NH1 ARG A 514      14.018 -37.554 -27.678  1.00 77.27      A    N1+
ATOM   3958  NH2 ARG A 514      15.597 -38.678 -26.556  1.00 80.52      A    N  
ATOM   3959  N   GLY A 515      15.607 -31.079 -23.837  1.00 90.36      A    N  
ATOM   3960  CA  GLY A 515      15.441 -29.655 -24.129  1.00 88.21      A    C  
ATOM   3961  C   GLY A 515      14.142 -29.123 -23.521  1.00 88.57      A    C  
ATOM   3962  O   GLY A 515      14.063 -28.926 -22.311  1.00 84.80      A    O  
ATOM   3963  N   GLN A 516      13.132 -28.912 -24.357  1.00 89.39      A    N  
ATOM   3964  CA  GLN A 516      11.812 -28.422 -23.955  1.00 88.84      A    C  
ATOM   3965  C   GLN A 516      10.701 -29.482 -24.076  1.00 91.06      A    C  
ATOM   3966  O   GLN A 516       9.561 -29.192 -23.768  1.00 88.68      A    O  
ATOM   3967  CB  GLN A 516      11.479 -27.174 -24.797  1.00 85.69      A    C  
ATOM   3968  CG  GLN A 516      12.406 -25.980 -24.495  1.00 79.65      A    C  
ATOM   3969  CD  GLN A 516      12.169 -25.368 -23.111  1.00 71.85      A    C  
ATOM   3970  NE2 GLN A 516      13.121 -24.646 -22.578  1.00 60.49      A    N  
ATOM   3971  OE1 GLN A 516      11.129 -25.505 -22.509  1.00 62.98      A    O  
ATOM   3972  N   GLU A 517      11.045 -30.685 -24.525  1.00 89.33      A    N  
ATOM   3973  CA  GLU A 517      10.087 -31.754 -24.810  1.00 91.99      A    C  
ATOM   3974  C   GLU A 517      10.133 -32.841 -23.739  1.00 93.36      A    C  
ATOM   3975  O   GLU A 517      11.200 -33.350 -23.383  1.00 91.22      A    O  
ATOM   3976  CB  GLU A 517      10.377 -32.323 -26.211  1.00 90.06      A    C  
ATOM   3977  CG  GLU A 517       9.329 -33.332 -26.676  1.00 84.98      A    C  
ATOM   3978  CD  GLU A 517       9.621 -33.927 -28.060  1.00 86.18      A    C  
ATOM   3979  OE1 GLU A 517       8.728 -34.620 -28.585  1.00 77.28      A    O  
ATOM   3980  OE2 GLU A 517      10.740 -33.717 -28.582  1.00 80.87      A    O1-
ATOM   3981  N   CYS A 518       8.953 -33.220 -23.230  1.00 91.95      A    N  
ATOM   3982  CA  CYS A 518       8.837 -34.396 -22.390  1.00 93.14      A    C  
ATOM   3983  C   CYS A 518       8.880 -35.667 -23.249  1.00 93.81      A    C  
ATOM   3984  O   CYS A 518       8.133 -35.785 -24.223  1.00 92.81      A    O  
ATOM   3985  CB  CYS A 518       7.552 -34.319 -21.557  1.00 92.89      A    C  
ATOM   3986  SG  CYS A 518       7.604 -33.009 -20.304  1.00 92.19      A    S  
ATOM   3987  N   VAL A 519       9.725 -36.617 -22.879  1.00 92.31      A    N  
ATOM   3988  CA  VAL A 519       9.943 -37.875 -23.599  1.00 91.70      A    C  
ATOM   3989  C   VAL A 519       9.865 -39.069 -22.651  1.00 91.41      A    C  
ATOM   3990  O   VAL A 519      10.097 -38.946 -21.445  1.00 90.73      A    O  
ATOM   3991  CB  VAL A 519      11.273 -37.858 -24.380  1.00 90.75      A    C  
ATOM   3992  CG1 VAL A 519      11.280 -36.750 -25.438  1.00 83.28      A    C  
ATOM   3993  CG2 VAL A 519      12.499 -37.673 -23.477  1.00 84.53      A    C  
ATOM   3994  N   GLU A 520       9.547 -40.242 -23.201  1.00 91.82      A    N  
ATOM   3995  CA  GLU A 520       9.452 -41.481 -22.424  1.00 90.53      A    C  
ATOM   3996  C   GLU A 520      10.823 -42.009 -22.004  1.00 89.97      A    C  
ATOM   3997  O   GLU A 520      10.993 -42.520 -20.902  1.00 85.96      A    O  
ATOM   3998  CB  GLU A 520       8.697 -42.552 -23.230  1.00 88.15      A    C  
ATOM   3999  CG  GLU A 520       7.222 -42.162 -23.428  1.00 78.31      A    C  
ATOM   4000  CD  GLU A 520       6.389 -43.236 -24.146  1.00 73.35      A    C  
ATOM   4001  OE1 GLU A 520       5.137 -43.027 -24.203  1.00 65.05      A    O  
ATOM   4002  OE2 GLU A 520       6.957 -44.233 -24.620  1.00 67.01      A    O1-
ATOM   4003  N   GLU A 521      11.824 -41.886 -22.899  1.00 89.54      A    N  
ATOM   4004  CA  GLU A 521      13.183 -42.376 -22.685  1.00 89.01      A    C  
ATOM   4005  C   GLU A 521      14.233 -41.458 -23.327  1.00 89.62      A    C  
ATOM   4006  O   GLU A 521      13.977 -40.728 -24.288  1.00 86.59      A    O  
ATOM   4007  CB  GLU A 521      13.304 -43.828 -23.188  1.00 84.18      A    C  
ATOM   4008  CG  GLU A 521      13.041 -44.010 -24.684  1.00 74.65      A    C  
ATOM   4009  CD  GLU A 521      13.227 -45.469 -25.171  1.00 72.93      A    C  
ATOM   4010  OE1 GLU A 521      13.207 -45.665 -26.410  1.00 63.50      A    O  
ATOM   4011  OE2 GLU A 521      13.420 -46.369 -24.329  1.00 66.07      A    O1-
ATOM   4012  N   CYS A 522      15.449 -41.527 -22.803  1.00 87.94      A    N  
ATOM   4013  CA  CYS A 522      16.607 -40.880 -23.406  1.00 87.43      A    C  
ATOM   4014  C   CYS A 522      17.320 -41.832 -24.379  1.00 87.83      A    C  
ATOM   4015  O   CYS A 522      17.329 -43.045 -24.196  1.00 85.43      A    O  
ATOM   4016  CB  CYS A 522      17.566 -40.390 -22.310  1.00 87.08      A    C  
ATOM   4017  SG  CYS A 522      16.840 -39.194 -21.147  1.00 86.50      A    S  
ATOM   4018  N   ARG A 523      17.996 -41.261 -25.376  1.00 89.58      A    N  
ATOM   4019  CA  ARG A 523      18.756 -42.001 -26.399  1.00 89.43      A    C  
ATOM   4020  C   ARG A 523      20.113 -42.480 -25.859  1.00 89.39      A    C  
ATOM   4021  O   ARG A 523      21.168 -42.111 -26.375  1.00 87.79      A    O  
ATOM   4022  CB  ARG A 523      18.894 -41.137 -27.658  1.00 88.66      A    C  
ATOM   4023  CG  ARG A 523      17.543 -40.792 -28.285  1.00 86.54      A    C  
ATOM   4024  CD  ARG A 523      17.761 -39.799 -29.430  1.00 84.54      A    C  
ATOM   4025  NE  ARG A 523      16.501 -39.392 -30.042  1.00 79.47      A    N  
ATOM   4026  CZ  ARG A 523      16.318 -38.299 -30.772  1.00 74.86      A    C  
ATOM   4027  NH1 ARG A 523      17.304 -37.483 -31.036  1.00 69.17      A    N1+
ATOM   4028  NH2 ARG A 523      15.140 -38.020 -31.249  1.00 69.06      A    N  
ATOM   4029  N   VAL A 524      20.093 -43.293 -24.823  1.00 87.01      A    N  
ATOM   4030  CA  VAL A 524      21.321 -43.772 -24.168  1.00 85.77      A    C  
ATOM   4031  C   VAL A 524      21.932 -44.947 -24.937  1.00 85.34      A    C  
ATOM   4032  O   VAL A 524      23.119 -44.920 -25.273  1.00 82.56      A    O  
ATOM   4033  CB  VAL A 524      21.050 -44.158 -22.705  1.00 83.70      A    C  
ATOM   4034  CG1 VAL A 524      22.331 -44.636 -22.010  1.00 76.44      A    C  
ATOM   4035  CG2 VAL A 524      20.503 -42.971 -21.913  1.00 77.79      A    C  
ATOM   4036  N   LEU A 525      21.134 -45.953 -25.257  1.00 85.12      A    N  
ATOM   4037  CA  LEU A 525      21.581 -47.181 -25.915  1.00 82.82      A    C  
ATOM   4038  C   LEU A 525      21.310 -47.186 -27.422  1.00 83.67      A    C  
ATOM   4039  O   LEU A 525      21.988 -47.894 -28.171  1.00 79.80      A    O  
ATOM   4040  CB  LEU A 525      20.919 -48.388 -25.241  1.00 80.13      A    C  
ATOM   4041  CG  LEU A 525      21.175 -48.525 -23.730  1.00 77.01      A    C  
ATOM   4042  CD1 LEU A 525      20.439 -49.751 -23.209  1.00 72.37      A    C  
ATOM   4043  CD2 LEU A 525      22.658 -48.681 -23.408  1.00 72.45      A    C  
ATOM   4044  N   GLN A 526      20.316 -46.444 -27.881  1.00 84.31      A    N  
ATOM   4045  CA  GLN A 526      19.843 -46.413 -29.262  1.00 83.33      A    C  
ATOM   4046  C   GLN A 526      19.456 -44.995 -29.687  1.00 83.48      A    C  
ATOM   4047  O   GLN A 526      19.274 -44.115 -28.848  1.00 78.35      A    O  
ATOM   4048  CB  GLN A 526      18.638 -47.357 -29.430  1.00 79.17      A    C  
ATOM   4049  CG  GLN A 526      18.946 -48.815 -29.026  1.00 70.37      A    C  
ATOM   4050  CD  GLN A 526      17.799 -49.770 -29.350  1.00 66.30      A    C  
ATOM   4051  NE2 GLN A 526      17.848 -50.988 -28.874  1.00 55.47      A    N  
ATOM   4052  OE1 GLN A 526      16.862 -49.444 -30.049  1.00 57.38      A    O  
ATOM   4053  N   GLY A 527      19.328 -44.774 -30.991  1.00 83.44      A    N  
ATOM   4054  CA  GLY A 527      18.978 -43.465 -31.553  1.00 83.82      A    C  
ATOM   4055  C   GLY A 527      20.173 -42.512 -31.654  1.00 86.02      A    C  
ATOM   4056  O   GLY A 527      21.257 -42.762 -31.121  1.00 83.26      A    O  
ATOM   4057  N   LEU A 528      19.956 -41.424 -32.392  1.00 86.32      A    N  
ATOM   4058  CA  LEU A 528      20.951 -40.354 -32.585  1.00 85.36      A    C  
ATOM   4059  C   LEU A 528      20.286 -38.975 -32.441  1.00 85.24      A    C  
ATOM   4060  O   LEU A 528      19.126 -38.830 -32.847  1.00 81.14      A    O  
ATOM   4061  CB  LEU A 528      21.607 -40.492 -33.974  1.00 82.33      A    C  
ATOM   4062  CG  LEU A 528      22.529 -41.710 -34.144  1.00 77.56      A    C  
ATOM   4063  CD1 LEU A 528      22.975 -41.824 -35.602  1.00 72.81      A    C  
ATOM   4064  CD2 LEU A 528      23.789 -41.596 -33.282  1.00 72.38      A    C  
ATOM   4065  N   PRO A 529      20.972 -37.970 -31.910  1.00 85.96      A    N  
ATOM   4066  CA  PRO A 529      22.277 -38.078 -31.234  1.00 86.75      A    C  
ATOM   4067  C   PRO A 529      22.178 -38.908 -29.950  1.00 88.79      A    C  
ATOM   4068  O   PRO A 529      21.093 -39.085 -29.398  1.00 85.20      A    O  
ATOM   4069  CB  PRO A 529      22.702 -36.637 -30.959  1.00 83.24      A    C  
ATOM   4070  CG  PRO A 529      21.368 -35.908 -30.786  1.00 78.24      A    C  
ATOM   4071  CD  PRO A 529      20.454 -36.615 -31.780  1.00 81.22      A    C  
ATOM   4072  N   ARG A 530      23.314 -39.438 -29.478  1.00 89.01      A    N  
ATOM   4073  CA  ARG A 530      23.359 -40.152 -28.200  1.00 90.37      A    C  
ATOM   4074  C   ARG A 530      23.329 -39.199 -27.025  1.00 91.04      A    C  
ATOM   4075  O   ARG A 530      23.857 -38.090 -27.098  1.00 89.68      A    O  
ATOM   4076  CB  ARG A 530      24.581 -41.078 -28.116  1.00 88.43      A    C  
ATOM   4077  CG  ARG A 530      24.473 -42.306 -29.026  1.00 85.09      A    C  
ATOM   4078  CD  ARG A 530      23.281 -43.190 -28.667  1.00 86.05      A    C  
ATOM   4079  NE  ARG A 530      23.291 -44.432 -29.462  1.00 84.93      A    N  
ATOM   4080  CZ  ARG A 530      23.749 -45.605 -29.071  1.00 85.69      A    C  
ATOM   4081  NH1 ARG A 530      24.193 -45.808 -27.865  1.00 76.44      A    N1+
ATOM   4082  NH2 ARG A 530      23.754 -46.600 -29.898  1.00 77.70      A    N  
ATOM   4083  N   GLU A 531      22.711 -39.666 -25.964  1.00 88.50      A    N  
ATOM   4084  CA  GLU A 531      22.478 -38.882 -24.762  1.00 88.61      A    C  
ATOM   4085  C   GLU A 531      22.941 -39.656 -23.518  1.00 88.25      A    C  
ATOM   4086  O   GLU A 531      23.009 -40.890 -23.510  1.00 86.03      A    O  
ATOM   4087  CB  GLU A 531      20.979 -38.535 -24.659  1.00 87.20      A    C  
ATOM   4088  CG  GLU A 531      20.478 -37.629 -25.797  1.00 86.46      A    C  
ATOM   4089  CD  GLU A 531      18.945 -37.514 -25.862  1.00 90.43      A    C  
ATOM   4090  OE1 GLU A 531      18.423 -36.549 -26.436  1.00 78.71      A    O  
ATOM   4091  OE2 GLU A 531      18.217 -38.431 -25.405  1.00 81.81      A    O1-
ATOM   4092  N   TYR A 532      23.239 -38.938 -22.470  1.00 89.36      A    N  
ATOM   4093  CA  TYR A 532      23.335 -39.468 -21.115  1.00 89.27      A    C  
ATOM   4094  C   TYR A 532      22.213 -38.879 -20.255  1.00 90.11      A    C  
ATOM   4095  O   TYR A 532      21.639 -37.843 -20.587  1.00 89.40      A    O  
ATOM   4096  CB  TYR A 532      24.726 -39.207 -20.526  1.00 88.72      A    C  
ATOM   4097  CG  TYR A 532      24.997 -37.753 -20.197  1.00 88.84      A    C  
ATOM   4098  CD1 TYR A 532      25.386 -36.855 -21.210  1.00 85.35      A    C  
ATOM   4099  CD2 TYR A 532      24.858 -37.295 -18.874  1.00 85.75      A    C  
ATOM   4100  CE1 TYR A 532      25.624 -35.510 -20.905  1.00 84.29      A    C  
ATOM   4101  CE2 TYR A 532      25.094 -35.948 -18.562  1.00 84.10      A    C  
ATOM   4102  CZ  TYR A 532      25.479 -35.058 -19.576  1.00 87.01      A    C  
ATOM   4103  OH  TYR A 532      25.707 -33.744 -19.276  1.00 85.27      A    O  
ATOM   4104  N   VAL A 533      21.885 -39.544 -19.160  1.00 88.84      A    N  
ATOM   4105  CA  VAL A 533      20.815 -39.114 -18.264  1.00 87.52      A    C  
ATOM   4106  C   VAL A 533      21.413 -38.457 -17.028  1.00 86.86      A    C  
ATOM   4107  O   VAL A 533      22.204 -39.078 -16.322  1.00 85.18      A    O  
ATOM   4108  CB  VAL A 533      19.891 -40.286 -17.874  1.00 85.65      A    C  
ATOM   4109  CG1 VAL A 533      18.711 -39.795 -17.024  1.00 78.37      A    C  
ATOM   4110  CG2 VAL A 533      19.318 -40.978 -19.107  1.00 80.03      A    C  
ATOM   4111  N   ASN A 534      20.964 -37.234 -16.723  1.00 88.02      A    N  
ATOM   4112  CA  ASN A 534      21.255 -36.590 -15.451  1.00 87.09      A    C  
ATOM   4113  C   ASN A 534      19.969 -36.025 -14.846  1.00 85.93      A    C  
ATOM   4114  O   ASN A 534      19.304 -35.194 -15.454  1.00 82.91      A    O  
ATOM   4115  CB  ASN A 534      22.336 -35.513 -15.662  1.00 84.56      A    C  
ATOM   4116  CG  ASN A 534      22.813 -34.920 -14.348  1.00 82.21      A    C  
ATOM   4117  ND2 ASN A 534      23.698 -33.954 -14.414  1.00 74.18      A    N  
ATOM   4118  OD1 ASN A 534      22.406 -35.304 -13.271  1.00 74.83      A    O  
ATOM   4119  N   ALA A 535      19.592 -36.496 -13.662  1.00 85.71      A    N  
ATOM   4120  CA  ALA A 535      18.400 -36.052 -12.933  1.00 84.60      A    C  
ATOM   4121  C   ALA A 535      17.108 -35.988 -13.793  1.00 85.24      A    C  
ATOM   4122  O   ALA A 535      16.350 -35.031 -13.705  1.00 79.69      A    O  
ATOM   4123  CB  ALA A 535      18.723 -34.742 -12.209  1.00 81.10      A    C  
ATOM   4124  N   ARG A 536      16.866 -37.010 -14.609  1.00 86.67      A    N  
ATOM   4125  CA  ARG A 536      15.760 -37.118 -15.594  1.00 88.10      A    C  
ATOM   4126  C   ARG A 536      15.874 -36.185 -16.810  1.00 90.70      A    C  
ATOM   4127  O   ARG A 536      14.923 -36.090 -17.577  1.00 87.67      A    O  
ATOM   4128  CB  ARG A 536      14.374 -36.981 -14.938  1.00 84.59      A    C  
ATOM   4129  CG  ARG A 536      14.132 -37.905 -13.758  1.00 79.47      A    C  
ATOM   4130  CD  ARG A 536      12.708 -37.680 -13.266  1.00 75.62      A    C  
ATOM   4131  NE  ARG A 536      12.352 -38.601 -12.171  1.00 68.23      A    N  
ATOM   4132  CZ  ARG A 536      11.150 -38.735 -11.645  1.00 62.14      A    C  
ATOM   4133  NH1 ARG A 536      10.144 -37.982 -12.035  1.00 57.08      A    N1+
ATOM   4134  NH2 ARG A 536      10.927 -39.628 -10.727  1.00 55.18      A    N  
ATOM   4135  N   HIS A 537      17.013 -35.551 -17.012  1.00 90.24      A    N  
ATOM   4136  CA  HIS A 537      17.298 -34.788 -18.220  1.00 90.60      A    C  
ATOM   4137  C   HIS A 537      18.083 -35.653 -19.201  1.00 91.67      A    C  
ATOM   4138  O   HIS A 537      19.076 -36.271 -18.829  1.00 88.70      A    O  
ATOM   4139  CB  HIS A 537      18.049 -33.497 -17.873  1.00 88.14      A    C  
ATOM   4140  CG  HIS A 537      17.257 -32.489 -17.079  1.00 85.02      A    C  
ATOM   4141  CD2 HIS A 537      16.241 -32.707 -16.186  1.00 73.02      A    C  
ATOM   4142  ND1 HIS A 537      17.442 -31.123 -17.122  1.00 71.46      A    N  
ATOM   4143  CE1 HIS A 537      16.576 -30.551 -16.282  1.00 71.68      A    C  
ATOM   4144  NE2 HIS A 537      15.825 -31.480 -15.689  1.00 73.27      A    N  
ATOM   4145  N   CYS A 538      17.638 -35.687 -20.458  1.00 90.33      A    N  
ATOM   4146  CA  CYS A 538      18.382 -36.243 -21.573  1.00 90.68      A    C  
ATOM   4147  C   CYS A 538      19.349 -35.175 -22.079  1.00 91.65      A    C  
ATOM   4148  O   CYS A 538      18.919 -34.174 -22.653  1.00 89.99      A    O  
ATOM   4149  CB  CYS A 538      17.423 -36.660 -22.690  1.00 89.60      A    C  
ATOM   4150  SG  CYS A 538      16.110 -37.821 -22.206  1.00 88.40      A    S  
ATOM   4151  N   LEU A 539      20.633 -35.386 -21.874  1.00 91.05      A    N  
ATOM   4152  CA  LEU A 539      21.670 -34.436 -22.252  1.00 90.91      A    C  
ATOM   4153  C   LEU A 539      22.549 -35.046 -23.349  1.00 91.52      A    C  
ATOM   4154  O   LEU A 539      22.903 -36.224 -23.250  1.00 90.45      A    O  
ATOM   4155  CB  LEU A 539      22.481 -34.045 -21.011  1.00 90.47      A    C  
ATOM   4156  CG  LEU A 539      21.655 -33.306 -19.934  1.00 89.71      A    C  
ATOM   4157  CD1 LEU A 539      22.492 -33.103 -18.676  1.00 83.20      A    C  
ATOM   4158  CD2 LEU A 539      21.169 -31.941 -20.412  1.00 82.10      A    C  
ATOM   4159  N   PRO A 540      22.908 -34.291 -24.406  1.00 91.94      A    N  
ATOM   4160  CA  PRO A 540      23.684 -34.823 -25.506  1.00 91.43      A    C  
ATOM   4161  C   PRO A 540      25.118 -35.150 -25.062  1.00 92.05      A    C  
ATOM   4162  O   PRO A 540      25.731 -34.418 -24.285  1.00 90.41      A    O  
ATOM   4163  CB  PRO A 540      23.649 -33.737 -26.587  1.00 89.42      A    C  
ATOM   4164  CG  PRO A 540      23.479 -32.447 -25.782  1.00 86.55      A    C  
ATOM   4165  CD  PRO A 540      22.619 -32.874 -24.602  1.00 90.29      A    C  
ATOM   4166  N   CYS A 541      25.655 -36.249 -25.592  1.00 90.41      A    N  
ATOM   4167  CA  CYS A 541      27.087 -36.506 -25.539  1.00 90.24      A    C  
ATOM   4168  C   CYS A 541      27.843 -35.445 -26.352  1.00 90.86      A    C  
ATOM   4169  O   CYS A 541      27.290 -34.835 -27.265  1.00 89.47      A    O  
ATOM   4170  CB  CYS A 541      27.380 -37.903 -26.093  1.00 89.03      A    C  
ATOM   4171  SG  CYS A 541      26.737 -39.278 -25.088  1.00 87.33      A    S  
ATOM   4172  N   HIS A 542      29.131 -35.285 -26.077  1.00 89.69      A    N  
ATOM   4173  CA  HIS A 542      29.993 -34.435 -26.890  1.00 89.32      A    C  
ATOM   4174  C   HIS A 542      29.981 -34.908 -28.362  1.00 89.42      A    C  
ATOM   4175  O   HIS A 542      30.004 -36.117 -28.595  1.00 89.00      A    O  
ATOM   4176  CB  HIS A 542      31.407 -34.434 -26.304  1.00 89.07      A    C  
ATOM   4177  CG  HIS A 542      32.297 -33.424 -26.961  1.00 90.63      A    C  
ATOM   4178  CD2 HIS A 542      32.378 -32.084 -26.671  1.00 82.14      A    C  
ATOM   4179  ND1 HIS A 542      33.140 -33.646 -28.028  1.00 80.97      A    N  
ATOM   4180  CE1 HIS A 542      33.705 -32.482 -28.367  1.00 83.51      A    C  
ATOM   4181  NE2 HIS A 542      33.265 -31.508 -27.563  1.00 85.37      A    N  
ATOM   4182  N   PRO A 543      29.962 -34.009 -29.346  1.00 91.05      A    N  
ATOM   4183  CA  PRO A 543      29.898 -34.381 -30.772  1.00 89.78      A    C  
ATOM   4184  C   PRO A 543      31.016 -35.316 -31.236  1.00 90.32      A    C  
ATOM   4185  O   PRO A 543      30.802 -36.132 -32.125  1.00 87.55      A    O  
ATOM   4186  CB  PRO A 543      29.951 -33.049 -31.532  1.00 88.20      A    C  
ATOM   4187  CG  PRO A 543      29.368 -32.057 -30.543  1.00 86.13      A    C  
ATOM   4188  CD  PRO A 543      29.851 -32.575 -29.200  1.00 89.90      A    C  
ATOM   4189  N   GLU A 544      32.179 -35.243 -30.613  1.00 88.26      A    N  
ATOM   4190  CA  GLU A 544      33.325 -36.104 -30.922  1.00 87.59      A    C  
ATOM   4191  C   GLU A 544      33.269 -37.483 -30.259  1.00 88.51      A    C  
ATOM   4192  O   GLU A 544      34.188 -38.291 -30.425  1.00 86.08      A    O  
ATOM   4193  CB  GLU A 544      34.631 -35.374 -30.570  1.00 86.57      A    C  
ATOM   4194  CG  GLU A 544      34.880 -34.123 -31.418  1.00 84.02      A    C  
ATOM   4195  CD  GLU A 544      34.957 -34.441 -32.910  1.00 85.77      A    C  
ATOM   4196  OE1 GLU A 544      34.412 -33.655 -33.716  1.00 76.13      A    O  
ATOM   4197  OE2 GLU A 544      35.544 -35.490 -33.276  1.00 78.92      A    O1-
ATOM   4198  N   CYS A 545      32.213 -37.797 -29.521  1.00 89.38      A    N  
ATOM   4199  CA  CYS A 545      32.011 -39.149 -29.009  1.00 88.96      A    C  
ATOM   4200  C   CYS A 545      31.491 -40.076 -30.123  1.00 89.34      A    C  
ATOM   4201  O   CYS A 545      30.454 -39.823 -30.731  1.00 88.23      A    O  
ATOM   4202  CB  CYS A 545      31.044 -39.148 -27.824  1.00 88.12      A    C  
ATOM   4203  SG  CYS A 545      31.547 -38.239 -26.331  1.00 86.55      A    S  
ATOM   4204  N   GLN A 546      32.170 -41.200 -30.336  1.00 89.10      A    N  
ATOM   4205  CA  GLN A 546      31.710 -42.242 -31.257  1.00 88.16      A    C  
ATOM   4206  C   GLN A 546      30.489 -42.965 -30.676  1.00 88.07      A    C  
ATOM   4207  O   GLN A 546      30.627 -43.625 -29.638  1.00 86.52      A    O  
ATOM   4208  CB  GLN A 546      32.863 -43.217 -31.531  1.00 87.14      A    C  
ATOM   4209  CG  GLN A 546      32.483 -44.376 -32.474  1.00 85.02      A    C  
ATOM   4210  CD  GLN A 546      32.042 -43.905 -33.868  1.00 81.07      A    C  
ATOM   4211  NE2 GLN A 546      31.227 -44.679 -34.545  1.00 70.01      A    N  
ATOM   4212  OE1 GLN A 546      32.409 -42.862 -34.350  1.00 74.03      A    O  
ATOM   4213  N   PRO A 547      29.325 -42.945 -31.343  1.00 87.92      A    N  
ATOM   4214  CA  PRO A 547      28.148 -43.681 -30.882  1.00 86.73      A    C  
ATOM   4215  C   PRO A 547      28.429 -45.178 -30.752  1.00 87.01      A    C  
ATOM   4216  O   PRO A 547      28.837 -45.824 -31.714  1.00 84.64      A    O  
ATOM   4217  CB  PRO A 547      27.044 -43.380 -31.894  1.00 85.70      A    C  
ATOM   4218  CG  PRO A 547      27.460 -42.043 -32.486  1.00 84.17      A    C  
ATOM   4219  CD  PRO A 547      28.988 -42.133 -32.495  1.00 86.86      A    C  
ATOM   4220  N   GLN A 548      28.186 -45.751 -29.577  1.00 83.32      A    N  
ATOM   4221  CA  GLN A 548      28.405 -47.166 -29.304  1.00 80.65      A    C  
ATOM   4222  C   GLN A 548      27.147 -47.984 -29.591  1.00 80.58      A    C  
ATOM   4223  O   GLN A 548      26.035 -47.574 -29.267  1.00 76.46      A    O  
ATOM   4224  CB  GLN A 548      28.876 -47.348 -27.857  1.00 80.53      A    C  
ATOM   4225  CG  GLN A 548      30.190 -46.606 -27.537  1.00 80.30      A    C  
ATOM   4226  CD  GLN A 548      31.321 -47.091 -28.444  1.00 80.93      A    C  
ATOM   4227  NE2 GLN A 548      31.877 -46.220 -29.254  1.00 70.25      A    N  
ATOM   4228  OE1 GLN A 548      31.686 -48.251 -28.457  1.00 71.70      A    O  
ATOM   4229  N   ASN A 549      27.279 -49.156 -30.181  1.00 83.29      A    N  
ATOM   4230  CA  ASN A 549      26.129 -50.024 -30.463  1.00 80.65      A    C  
ATOM   4231  C   ASN A 549      25.677 -50.772 -29.203  1.00 80.40      A    C  
ATOM   4232  O   ASN A 549      26.429 -51.560 -28.641  1.00 73.70      A    O  
ATOM   4233  CB  ASN A 549      26.464 -50.991 -31.610  1.00 76.46      A    C  
ATOM   4234  CG  ASN A 549      26.064 -50.441 -32.972  1.00 67.98      A    C  
ATOM   4235  ND2 ASN A 549      26.550 -51.045 -34.040  1.00 58.73      A    N  
ATOM   4236  OD1 ASN A 549      25.295 -49.511 -33.104  1.00 60.35      A    O  
ATOM   4237  N   GLY A 550      24.434 -50.516 -28.779  1.00 79.67      A    N  
ATOM   4238  CA  GLY A 550      23.822 -51.210 -27.645  1.00 79.26      A    C  
ATOM   4239  C   GLY A 550      24.426 -50.902 -26.269  1.00 81.73      A    C  
ATOM   4240  O   GLY A 550      24.065 -51.560 -25.300  1.00 75.90      A    O  
ATOM   4241  N   SER A 551      25.325 -49.944 -26.182  1.00 80.80      A    N  
ATOM   4242  CA  SER A 551      25.955 -49.532 -24.927  1.00 81.96      A    C  
ATOM   4243  C   SER A 551      25.996 -48.006 -24.771  1.00 83.80      A    C  
ATOM   4244  O   SER A 551      25.644 -47.257 -25.685  1.00 80.84      A    O  
ATOM   4245  CB  SER A 551      27.344 -50.166 -24.788  1.00 76.90      A    C  
ATOM   4246  OG  SER A 551      28.253 -49.598 -25.698  1.00 67.77      A    O  
ATOM   4247  N   VAL A 552      26.380 -47.564 -23.593  1.00 83.68      A    N  
ATOM   4248  CA  VAL A 552      26.515 -46.146 -23.268  1.00 83.97      A    C  
ATOM   4249  C   VAL A 552      27.644 -45.525 -24.080  1.00 85.27      A    C  
ATOM   4250  O   VAL A 552      28.729 -46.098 -24.189  1.00 82.60      A    O  
ATOM   4251  CB  VAL A 552      26.748 -45.956 -21.755  1.00 80.26      A    C  
ATOM   4252  CG1 VAL A 552      26.885 -44.485 -21.371  1.00 71.07      A    C  
ATOM   4253  CG2 VAL A 552      25.594 -46.541 -20.935  1.00 71.50      A    C  
ATOM   4254  N   THR A 553      27.399 -44.343 -24.654  1.00 83.31      A    N  
ATOM   4255  CA  THR A 553      28.372 -43.615 -25.485  1.00 83.64      A    C  
ATOM   4256  C   THR A 553      29.220 -42.639 -24.671  1.00 84.90      A    C  
ATOM   4257  O   THR A 553      30.394 -42.447 -24.983  1.00 81.43      A    O  
ATOM   4258  CB  THR A 553      27.628 -42.881 -26.605  1.00 82.89      A    C  
ATOM   4259  CG2 THR A 553      28.515 -42.018 -27.485  1.00 74.81      A    C  
ATOM   4260  OG1 THR A 553      27.024 -43.841 -27.439  1.00 75.56      A    O  
ATOM   4261  N   CYS A 554      28.635 -42.044 -23.653  1.00 85.68      A    N  
ATOM   4262  CA  CYS A 554      29.316 -41.081 -22.805  1.00 85.12      A    C  
ATOM   4263  C   CYS A 554      28.766 -41.116 -21.372  1.00 84.94      A    C  
ATOM   4264  O   CYS A 554      27.672 -41.613 -21.122  1.00 82.62      A    O  
ATOM   4265  CB  CYS A 554      29.186 -39.681 -23.433  1.00 84.33      A    C  
ATOM   4266  SG  CYS A 554      27.506 -38.982 -23.349  1.00 84.07      A    S  
ATOM   4267  N   PHE A 555      29.537 -40.547 -20.445  1.00 86.43      A    N  
ATOM   4268  CA  PHE A 555      29.176 -40.404 -19.031  1.00 83.97      A    C  
ATOM   4269  C   PHE A 555      28.939 -38.948 -18.615  1.00 85.34      A    C  
ATOM   4270  O   PHE A 555      28.599 -38.675 -17.467  1.00 81.50      A    O  
ATOM   4271  CB  PHE A 555      30.271 -41.054 -18.179  1.00 79.77      A    C  
ATOM   4272  CG  PHE A 555      30.514 -42.507 -18.512  1.00 71.63      A    C  
ATOM   4273  CD1 PHE A 555      29.642 -43.504 -18.037  1.00 62.25      A    C  
ATOM   4274  CD2 PHE A 555      31.613 -42.880 -19.307  1.00 64.51      A    C  
ATOM   4275  CE1 PHE A 555      29.856 -44.849 -18.346  1.00 57.25      A    C  
ATOM   4276  CE2 PHE A 555      31.837 -44.232 -19.622  1.00 57.92      A    C  
ATOM   4277  CZ  PHE A 555      30.955 -45.211 -19.135  1.00 59.26      A    C  
ATOM   4278  N   GLY A 556      29.088 -38.026 -19.553  1.00 84.56      A    N  
ATOM   4279  CA  GLY A 556      28.947 -36.597 -19.337  1.00 84.34      A    C  
ATOM   4280  C   GLY A 556      29.040 -35.813 -20.650  1.00 86.54      A    C  
ATOM   4281  O   GLY A 556      29.173 -36.428 -21.714  1.00 85.98      A    O  
ATOM   4282  N   PRO A 557      28.958 -34.470 -20.596  1.00 86.65      A    N  
ATOM   4283  CA  PRO A 557      28.897 -33.627 -21.787  1.00 86.76      A    C  
ATOM   4284  C   PRO A 557      30.264 -33.333 -22.413  1.00 88.45      A    C  
ATOM   4285  O   PRO A 557      30.322 -32.928 -23.572  1.00 85.24      A    O  
ATOM   4286  CB  PRO A 557      28.234 -32.334 -21.292  1.00 85.61      A    C  
ATOM   4287  CG  PRO A 557      28.731 -32.205 -19.849  1.00 85.14      A    C  
ATOM   4288  CD  PRO A 557      28.820 -33.655 -19.385  1.00 87.77      A    C  
ATOM   4289  N   GLU A 558      31.345 -33.514 -21.675  1.00 86.00      A    N  
ATOM   4290  CA  GLU A 558      32.678 -33.077 -22.069  1.00 87.29      A    C  
ATOM   4291  C   GLU A 558      33.370 -34.085 -22.999  1.00 87.29      A    C  
ATOM   4292  O   GLU A 558      33.063 -35.276 -23.032  1.00 83.03      A    O  
ATOM   4293  CB  GLU A 558      33.535 -32.784 -20.827  1.00 85.60      A    C  
ATOM   4294  CG  GLU A 558      32.967 -31.687 -19.905  1.00 82.72      A    C  
ATOM   4295  CD  GLU A 558      32.735 -30.350 -20.625  1.00 77.03      A    C  
ATOM   4296  OE1 GLU A 558      31.760 -29.656 -20.249  1.00 66.03      A    O  
ATOM   4297  OE2 GLU A 558      33.499 -30.040 -21.562  1.00 67.34      A    O1-
ATOM   4298  N   ALA A 559      34.358 -33.609 -23.748  1.00 87.40      A    N  
ATOM   4299  CA  ALA A 559      35.099 -34.407 -24.722  1.00 86.36      A    C  
ATOM   4300  C   ALA A 559      35.988 -35.496 -24.091  1.00 87.22      A    C  
ATOM   4301  O   ALA A 559      36.403 -36.423 -24.784  1.00 83.33      A    O  
ATOM   4302  CB  ALA A 559      35.924 -33.455 -25.593  1.00 84.01      A    C  
ATOM   4303  N   ASP A 560      36.281 -35.413 -22.797  1.00 86.81      A    N  
ATOM   4304  CA  ASP A 560      37.009 -36.410 -22.019  1.00 85.82      A    C  
ATOM   4305  C   ASP A 560      36.095 -37.450 -21.353  1.00 86.16      A    C  
ATOM   4306  O   ASP A 560      36.560 -38.382 -20.704  1.00 81.47      A    O  
ATOM   4307  CB  ASP A 560      37.902 -35.712 -20.984  1.00 84.07      A    C  
ATOM   4308  CG  ASP A 560      37.144 -34.954 -19.892  1.00 81.43      A    C  
ATOM   4309  OD1 ASP A 560      35.965 -34.619 -20.114  1.00 76.51      A    O  
ATOM   4310  OD2 ASP A 560      37.763 -34.705 -18.831  1.00 77.10      A    O1-
ATOM   4311  N   GLN A 561      34.793 -37.334 -21.571  1.00 83.39      A    N  
ATOM   4312  CA  GLN A 561      33.778 -38.217 -20.996  1.00 84.00      A    C  
ATOM   4313  C   GLN A 561      33.194 -39.203 -22.024  1.00 84.87      A    C  
ATOM   4314  O   GLN A 561      32.220 -39.904 -21.731  1.00 81.38      A    O  
ATOM   4315  CB  GLN A 561      32.712 -37.359 -20.302  1.00 83.15      A    C  
ATOM   4316  CG  GLN A 561      33.295 -36.594 -19.107  1.00 84.98      A    C  
ATOM   4317  CD  GLN A 561      32.282 -35.696 -18.408  1.00 83.74      A    C  
ATOM   4318  NE2 GLN A 561      32.463 -35.441 -17.147  1.00 74.40      A    N  
ATOM   4319  OE1 GLN A 561      31.314 -35.220 -18.980  1.00 76.56      A    O  
ATOM   4320  N   CYS A 562      33.799 -39.286 -23.206  1.00 86.75      A    N  
ATOM   4321  CA  CYS A 562      33.431 -40.261 -24.232  1.00 85.76      A    C  
ATOM   4322  C   CYS A 562      33.981 -41.663 -23.918  1.00 86.40      A    C  
ATOM   4323  O   CYS A 562      35.113 -41.815 -23.481  1.00 84.27      A    O  
ATOM   4324  CB  CYS A 562      33.958 -39.790 -25.601  1.00 84.86      A    C  
ATOM   4325  SG  CYS A 562      33.350 -38.182 -26.186  1.00 83.84      A    S  
ATOM   4326  N   VAL A 563      33.206 -42.705 -24.242  1.00 87.06      A    N  
ATOM   4327  CA  VAL A 563      33.702 -44.093 -24.213  1.00 84.55      A    C  
ATOM   4328  C   VAL A 563      34.727 -44.333 -25.319  1.00 85.03      A    C  
ATOM   4329  O   VAL A 563      35.733 -45.012 -25.107  1.00 82.40      A    O  
ATOM   4330  CB  VAL A 563      32.532 -45.084 -24.332  1.00 82.87      A    C  
ATOM   4331  CG1 VAL A 563      32.992 -46.540 -24.415  1.00 75.28      A    C  
ATOM   4332  CG2 VAL A 563      31.606 -44.973 -23.118  1.00 77.03      A    C  
ATOM   4333  N   ALA A 564      34.489 -43.779 -26.511  1.00 86.96      A    N  
ATOM   4334  CA  ALA A 564      35.398 -43.791 -27.651  1.00 86.75      A    C  
ATOM   4335  C   ALA A 564      35.272 -42.481 -28.444  1.00 87.76      A    C  
ATOM   4336  O   ALA A 564      34.238 -41.826 -28.391  1.00 86.17      A    O  
ATOM   4337  CB  ALA A 564      35.108 -45.014 -28.521  1.00 84.52      A    C  
ATOM   4338  N   CYS A 565      36.323 -42.152 -29.209  1.00 87.45      A    N  
ATOM   4339  CA  CYS A 565      36.344 -40.959 -30.052  1.00 87.10      A    C  
ATOM   4340  C   CYS A 565      35.889 -41.277 -31.481  1.00 87.55      A    C  
ATOM   4341  O   CYS A 565      36.214 -42.337 -32.015  1.00 85.31      A    O  
ATOM   4342  CB  CYS A 565      37.744 -40.332 -30.024  1.00 85.78      A    C  
ATOM   4343  SG  CYS A 565      38.345 -39.909 -28.359  1.00 83.55      A    S  
ATOM   4344  N   ALA A 566      35.162 -40.347 -32.111  1.00 88.60      A    N  
ATOM   4345  CA  ALA A 566      34.711 -40.463 -33.492  1.00 87.10      A    C  
ATOM   4346  C   ALA A 566      35.847 -40.220 -34.500  1.00 87.38      A    C  
ATOM   4347  O   ALA A 566      35.906 -40.893 -35.528  1.00 83.88      A    O  
ATOM   4348  CB  ALA A 566      33.559 -39.483 -33.710  1.00 85.96      A    C  
ATOM   4349  N   HIS A 567      36.739 -39.275 -34.188  1.00 87.07      A    N  
ATOM   4350  CA  HIS A 567      37.873 -38.902 -35.041  1.00 86.73      A    C  
ATOM   4351  C   HIS A 567      39.195 -39.191 -34.340  1.00 86.53      A    C  
ATOM   4352  O   HIS A 567      39.702 -40.307 -34.426  1.00 83.61      A    O  
ATOM   4353  CB  HIS A 567      37.737 -37.434 -35.476  1.00 85.90      A    C  
ATOM   4354  CG  HIS A 567      36.494 -37.148 -36.260  1.00 84.43      A    C  
ATOM   4355  CD2 HIS A 567      36.253 -37.417 -37.588  1.00 75.09      A    C  
ATOM   4356  ND1 HIS A 567      35.357 -36.559 -35.777  1.00 73.19      A    N  
ATOM   4357  CE1 HIS A 567      34.463 -36.465 -36.771  1.00 75.37      A    C  
ATOM   4358  NE2 HIS A 567      34.970 -36.981 -37.897  1.00 76.82      A    N  
ATOM   4359  N   TYR A 568      39.760 -38.231 -33.650  1.00 88.05      A    N  
ATOM   4360  CA  TYR A 568      41.072 -38.332 -33.017  1.00 87.70      A    C  
ATOM   4361  C   TYR A 568      40.958 -38.254 -31.499  1.00 88.38      A    C  
ATOM   4362  O   TYR A 568      40.040 -37.652 -30.948  1.00 86.22      A    O  
ATOM   4363  CB  TYR A 568      42.006 -37.252 -33.569  1.00 86.31      A    C  
ATOM   4364  CG  TYR A 568      42.140 -37.303 -35.075  1.00 85.38      A    C  
ATOM   4365  CD1 TYR A 568      42.884 -38.323 -35.691  1.00 78.68      A    C  
ATOM   4366  CD2 TYR A 568      41.479 -36.353 -35.876  1.00 80.69      A    C  
ATOM   4367  CE1 TYR A 568      42.978 -38.394 -37.086  1.00 77.39      A    C  
ATOM   4368  CE2 TYR A 568      41.567 -36.415 -37.276  1.00 77.49      A    C  
ATOM   4369  CZ  TYR A 568      42.317 -37.436 -37.875  1.00 81.12      A    C  
ATOM   4370  OH  TYR A 568      42.412 -37.507 -39.244  1.00 78.58      A    O  
ATOM   4371  N   LYS A 569      41.928 -38.841 -30.818  1.00 86.51      A    N  
ATOM   4372  CA  LYS A 569      42.051 -38.765 -29.372  1.00 86.22      A    C  
ATOM   4373  C   LYS A 569      43.311 -37.999 -29.005  1.00 85.71      A    C  
ATOM   4374  O   LYS A 569      44.417 -38.486 -29.232  1.00 83.52      A    O  
ATOM   4375  CB  LYS A 569      42.013 -40.184 -28.791  1.00 84.20      A    C  
ATOM   4376  CG  LYS A 569      41.973 -40.167 -27.260  1.00 78.35      A    C  
ATOM   4377  CD  LYS A 569      41.768 -41.585 -26.723  1.00 74.35      A    C  
ATOM   4378  CE  LYS A 569      41.660 -41.536 -25.207  1.00 65.68      A    C  
ATOM   4379  NZ  LYS A 569      41.348 -42.870 -24.635  1.00 56.82      A    N1+
ATOM   4380  N   ASP A 570      43.148 -36.839 -28.403  1.00 86.27      A    N  
ATOM   4381  CA  ASP A 570      44.222 -36.109 -27.738  1.00 84.74      A    C  
ATOM   4382  C   ASP A 570      44.052 -36.281 -26.223  1.00 84.52      A    C  
ATOM   4383  O   ASP A 570      43.330 -35.497 -25.611  1.00 80.77      A    O  
ATOM   4384  CB  ASP A 570      44.249 -34.641 -28.163  1.00 82.73      A    C  
ATOM   4385  CG  ASP A 570      45.519 -33.958 -27.657  1.00 80.95      A    C  
ATOM   4386  OD1 ASP A 570      46.500 -34.675 -27.369  1.00 75.81      A    O  
ATOM   4387  OD2 ASP A 570      45.619 -32.716 -27.606  1.00 76.58      A    O1-
ATOM   4388  N   PRO A 571      44.624 -37.345 -25.634  1.00 83.84      A    N  
ATOM   4389  CA  PRO A 571      44.246 -37.778 -24.295  1.00 81.08      A    C  
ATOM   4390  C   PRO A 571      44.264 -36.643 -23.262  1.00 80.66      A    C  
ATOM   4391  O   PRO A 571      45.265 -35.930 -23.176  1.00 74.15      A    O  
ATOM   4392  CB  PRO A 571      45.222 -38.897 -23.928  1.00 77.52      A    C  
ATOM   4393  CG  PRO A 571      45.626 -39.474 -25.278  1.00 75.95      A    C  
ATOM   4394  CD  PRO A 571      45.621 -38.247 -26.187  1.00 79.87      A    C  
ATOM   4395  N   PRO A 572      43.199 -36.523 -22.440  1.00 82.69      A    N  
ATOM   4396  CA  PRO A 572      42.044 -37.409 -22.349  1.00 83.04      A    C  
ATOM   4397  C   PRO A 572      40.881 -37.068 -23.298  1.00 84.85      A    C  
ATOM   4398  O   PRO A 572      39.850 -37.745 -23.254  1.00 81.20      A    O  
ATOM   4399  CB  PRO A 572      41.616 -37.297 -20.880  1.00 79.85      A    C  
ATOM   4400  CG  PRO A 572      41.914 -35.827 -20.553  1.00 77.27      A    C  
ATOM   4401  CD  PRO A 572      43.179 -35.542 -21.357  1.00 81.00      A    C  
ATOM   4402  N   PHE A 573      41.027 -36.068 -24.159  1.00 86.93      A    N  
ATOM   4403  CA  PHE A 573      39.929 -35.483 -24.927  1.00 87.57      A    C  
ATOM   4404  C   PHE A 573      39.752 -36.143 -26.302  1.00 88.71      A    C  
ATOM   4405  O   PHE A 573      40.725 -36.463 -26.993  1.00 86.17      A    O  
ATOM   4406  CB  PHE A 573      40.142 -33.979 -25.070  1.00 85.26      A    C  
ATOM   4407  CG  PHE A 573      40.267 -33.266 -23.736  1.00 84.12      A    C  
ATOM   4408  CD1 PHE A 573      39.120 -32.940 -22.992  1.00 77.12      A    C  
ATOM   4409  CD2 PHE A 573      41.539 -32.953 -23.214  1.00 78.25      A    C  
ATOM   4410  CE1 PHE A 573      39.233 -32.326 -21.734  1.00 75.65      A    C  
ATOM   4411  CE2 PHE A 573      41.656 -32.339 -21.956  1.00 75.69      A    C  
ATOM   4412  CZ  PHE A 573      40.499 -32.025 -21.221  1.00 79.23      A    C  
ATOM   4413  N   CYS A 574      38.515 -36.306 -26.750  1.00 87.65      A    N  
ATOM   4414  CA  CYS A 574      38.187 -36.550 -28.143  1.00 88.02      A    C  
ATOM   4415  C   CYS A 574      38.167 -35.222 -28.909  1.00 88.68      A    C  
ATOM   4416  O   CYS A 574      37.559 -34.253 -28.448  1.00 86.51      A    O  
ATOM   4417  CB  CYS A 574      36.850 -37.285 -28.250  1.00 87.11      A    C  
ATOM   4418  SG  CYS A 574      36.915 -38.984 -27.597  1.00 85.40      A    S  
ATOM   4419  N   VAL A 575      38.834 -35.175 -30.055  1.00 88.18      A    N  
ATOM   4420  CA  VAL A 575      39.017 -33.962 -30.855  1.00 87.07      A    C  
ATOM   4421  C   VAL A 575      38.747 -34.223 -32.332  1.00 86.84      A    C  
ATOM   4422  O   VAL A 575      39.070 -35.286 -32.853  1.00 85.67      A    O  
ATOM   4423  CB  VAL A 575      40.410 -33.341 -30.646  1.00 84.77      A    C  
ATOM   4424  CG1 VAL A 575      40.621 -32.883 -29.201  1.00 76.82      A    C  
ATOM   4425  CG2 VAL A 575      41.560 -34.292 -31.014  1.00 77.81      A    C  
ATOM   4426  N   ALA A 576      38.209 -33.233 -33.031  1.00 88.63      A    N  
ATOM   4427  CA  ALA A 576      37.991 -33.319 -34.474  1.00 87.45      A    C  
ATOM   4428  C   ALA A 576      39.306 -33.317 -35.270  1.00 87.31      A    C  
ATOM   4429  O   ALA A 576      39.389 -33.852 -36.374  1.00 84.10      A    O  
ATOM   4430  CB  ALA A 576      37.098 -32.146 -34.889  1.00 85.96      A    C  
ATOM   4431  N   ARG A 577      40.346 -32.673 -34.731  1.00 85.56      A    N  
ATOM   4432  CA  ARG A 577      41.688 -32.576 -35.313  1.00 84.82      A    C  
ATOM   4433  C   ARG A 577      42.727 -32.523 -34.201  1.00 85.56      A    C  
ATOM   4434  O   ARG A 577      42.478 -31.926 -33.164  1.00 81.56      A    O  
ATOM   4435  CB  ARG A 577      41.820 -31.316 -36.188  1.00 80.87      A    C  
ATOM   4436  CG  ARG A 577      40.828 -31.317 -37.359  1.00 70.82      A    C  
ATOM   4437  CD  ARG A 577      41.033 -30.106 -38.273  1.00 67.75      A    C  
ATOM   4438  NE  ARG A 577      39.999 -30.077 -39.315  1.00 57.92      A    N  
ATOM   4439  CZ  ARG A 577      39.841 -29.150 -40.255  1.00 51.17      A    C  
ATOM   4440  NH1 ARG A 577      40.660 -28.138 -40.351  1.00 47.83      A    N1+
ATOM   4441  NH2 ARG A 577      38.853 -29.232 -41.094  1.00 44.38      A    N  
ATOM   4442  N   CYS A 578      43.910 -33.082 -34.467  1.00 83.73      A    N  
ATOM   4443  CA  CYS A 578      45.037 -32.891 -33.554  1.00 83.12      A    C  
ATOM   4444  C   CYS A 578      45.473 -31.410 -33.527  1.00 82.98      A    C  
ATOM   4445  O   CYS A 578      45.422 -30.739 -34.562  1.00 79.60      A    O  
ATOM   4446  CB  CYS A 578      46.190 -33.817 -33.948  1.00 82.11      A    C  
ATOM   4447  SG  CYS A 578      45.754 -35.571 -33.723  1.00 79.93      A    S  
ATOM   4448  N   PRO A 579      45.891 -30.893 -32.367  1.00 81.33      A    N  
ATOM   4449  CA  PRO A 579      46.321 -29.507 -32.245  1.00 80.07      A    C  
ATOM   4450  C   PRO A 579      47.540 -29.239 -33.132  1.00 79.99      A    C  
ATOM   4451  O   PRO A 579      48.544 -29.945 -33.082  1.00 77.02      A    O  
ATOM   4452  CB  PRO A 579      46.593 -29.286 -30.756  1.00 77.42      A    C  
ATOM   4453  CG  PRO A 579      46.848 -30.686 -30.210  1.00 76.06      A    C  
ATOM   4454  CD  PRO A 579      45.974 -31.572 -31.089  1.00 79.69      A    C  
ATOM   4455  N   SER A 580      47.448 -28.183 -33.944  1.00 78.44      A    N  
ATOM   4456  CA  SER A 580      48.481 -27.745 -34.870  1.00 76.79      A    C  
ATOM   4457  C   SER A 580      48.742 -26.254 -34.673  1.00 75.79      A    C  
ATOM   4458  O   SER A 580      47.924 -25.420 -35.062  1.00 69.89      A    O  
ATOM   4459  CB  SER A 580      48.050 -28.065 -36.299  1.00 72.97      A    C  
ATOM   4460  OG  SER A 580      49.047 -27.674 -37.219  1.00 65.68      A    O  
ATOM   4461  N   GLY A 581      49.840 -25.929 -33.997  1.00 73.64      A    N  
ATOM   4462  CA  GLY A 581      50.234 -24.552 -33.687  1.00 72.19      A    C  
ATOM   4463  C   GLY A 581      49.342 -23.847 -32.667  1.00 72.15      A    C  
ATOM   4464  O   GLY A 581      49.384 -22.617 -32.568  1.00 67.57      A    O  
ATOM   4465  N   VAL A 582      48.563 -24.600 -31.919  1.00 70.56      A    N  
ATOM   4466  CA  VAL A 582      47.635 -24.035 -30.939  1.00 70.10      A    C  
ATOM   4467  C   VAL A 582      48.407 -23.603 -29.696  1.00 70.84      A    C  
ATOM   4468  O   VAL A 582      49.114 -24.400 -29.087  1.00 66.48      A    O  
ATOM   4469  CB  VAL A 582      46.509 -25.019 -30.580  1.00 65.30      A    C  
ATOM   4470  CG1 VAL A 582      45.488 -24.374 -29.646  1.00 60.21      A    C  
ATOM   4471  CG2 VAL A 582      45.764 -25.478 -31.844  1.00 60.61      A    C  
ATOM   4472  N   LYS A 583      48.247 -22.335 -29.302  1.00 66.80      A    N  
ATOM   4473  CA  LYS A 583      48.691 -21.840 -27.997  1.00 65.73      A    C  
ATOM   4474  C   LYS A 583      47.503 -21.928 -27.037  1.00 64.89      A    C  
ATOM   4475  O   LYS A 583      46.561 -21.159 -27.223  1.00 60.41      A    O  
ATOM   4476  CB  LYS A 583      49.221 -20.406 -28.095  1.00 61.17      A    C  
ATOM   4477  CG  LYS A 583      50.564 -20.341 -28.830  1.00 57.25      A    C  
ATOM   4478  CD  LYS A 583      51.130 -18.917 -28.788  1.00 53.47      A    C  
ATOM   4479  CE  LYS A 583      52.484 -18.891 -29.477  1.00 48.92      A    C  
ATOM   4480  NZ  LYS A 583      53.120 -17.560 -29.367  1.00 45.00      A    N1+
ATOM   4481  N   PRO A 584      47.516 -22.837 -26.054  1.00 64.66      A    N  
ATOM   4482  CA  PRO A 584      46.424 -22.949 -25.091  1.00 62.66      A    C  
ATOM   4483  C   PRO A 584      46.317 -21.703 -24.216  1.00 62.79      A    C  
ATOM   4484  O   PRO A 584      45.232 -21.149 -24.066  1.00 57.08      A    O  
ATOM   4485  CB  PRO A 584      46.704 -24.235 -24.303  1.00 58.52      A    C  
ATOM   4486  CG  PRO A 584      48.208 -24.436 -24.442  1.00 57.13      A    C  
ATOM   4487  CD  PRO A 584      48.550 -23.818 -25.794  1.00 58.86      A    C  
ATOM   4488  N   ASP A 585      47.477 -21.218 -23.727  1.00 61.32      A    N  
ATOM   4489  CA  ASP A 585      47.568 -19.984 -22.957  1.00 59.52      A    C  
ATOM   4490  C   ASP A 585      48.683 -19.079 -23.497  1.00 58.28      A    C  
ATOM   4491  O   ASP A 585      49.611 -19.524 -24.164  1.00 52.90      A    O  
ATOM   4492  CB  ASP A 585      47.820 -20.301 -21.474  1.00 54.52      A    C  
ATOM   4493  CG  ASP A 585      46.546 -20.550 -20.673  1.00 50.23      A    C  
ATOM   4494  OD1 ASP A 585      45.540 -19.861 -20.968  1.00 45.96      A    O  
ATOM   4495  OD2 ASP A 585      46.621 -21.359 -19.734  1.00 45.82      A    O1-
ATOM   4496  N   LEU A 586      48.628 -17.788 -23.130  1.00 54.68      A    N  
ATOM   4497  CA  LEU A 586      49.594 -16.776 -23.583  1.00 54.95      A    C  
ATOM   4498  C   LEU A 586      51.065 -17.116 -23.276  1.00 56.70      A    C  
ATOM   4499  O   LEU A 586      51.964 -16.624 -23.961  1.00 52.45      A    O  
ATOM   4500  CB  LEU A 586      49.246 -15.428 -22.908  1.00 49.78      A    C  
ATOM   4501  CG  LEU A 586      48.077 -14.678 -23.570  1.00 45.74      A    C  
ATOM   4502  CD1 LEU A 586      47.534 -13.614 -22.611  1.00 42.54      A    C  
ATOM   4503  CD2 LEU A 586      48.524 -13.973 -24.846  1.00 43.15      A    C  
ATOM   4504  N   SER A 587      51.297 -17.922 -22.230  1.00 53.93      A    N  
ATOM   4505  CA  SER A 587      52.628 -18.271 -21.739  1.00 54.10      A    C  
ATOM   4506  C   SER A 587      53.195 -19.574 -22.308  1.00 55.60      A    C  
ATOM   4507  O   SER A 587      54.393 -19.809 -22.182  1.00 51.99      A    O  
ATOM   4508  CB  SER A 587      52.584 -18.360 -20.216  1.00 49.11      A    C  
ATOM   4509  OG  SER A 587      51.570 -19.250 -19.800  1.00 45.00      A    O  
ATOM   4510  N   TYR A 588      52.369 -20.423 -22.913  1.00 61.04      A    N  
ATOM   4511  CA  TYR A 588      52.821 -21.726 -23.386  1.00 62.01      A    C  
ATOM   4512  C   TYR A 588      53.285 -21.689 -24.840  1.00 64.46      A    C  
ATOM   4513  O   TYR A 588      52.759 -20.958 -25.685  1.00 60.50      A    O  
ATOM   4514  CB  TYR A 588      51.743 -22.794 -23.138  1.00 56.22      A    C  
ATOM   4515  CG  TYR A 588      51.622 -23.164 -21.674  1.00 52.75      A    C  
ATOM   4516  CD1 TYR A 588      52.532 -24.067 -21.096  1.00 48.22      A    C  
ATOM   4517  CD2 TYR A 588      50.610 -22.592 -20.886  1.00 45.79      A    C  
ATOM   4518  CE1 TYR A 588      52.441 -24.394 -19.732  1.00 41.20      A    C  
ATOM   4519  CE2 TYR A 588      50.513 -22.911 -19.522  1.00 41.73      A    C  
ATOM   4520  CZ  TYR A 588      51.427 -23.808 -18.943  1.00 40.45      A    C  
ATOM   4521  OH  TYR A 588      51.339 -24.118 -17.610  1.00 36.69      A    O  
ATOM   4522  N   MET A 589      54.286 -22.527 -25.135  1.00 67.13      A    N  
ATOM   4523  CA  MET A 589      54.732 -22.761 -26.502  1.00 69.18      A    C  
ATOM   4524  C   MET A 589      53.599 -23.377 -27.333  1.00 71.61      A    C  
ATOM   4525  O   MET A 589      52.791 -24.135 -26.794  1.00 68.18      A    O  
ATOM   4526  CB  MET A 589      55.973 -23.656 -26.528  1.00 64.09      A    C  
ATOM   4527  CG  MET A 589      57.215 -22.907 -26.026  1.00 58.14      A    C  
ATOM   4528  SD  MET A 589      58.781 -23.449 -26.760  1.00 52.52      A    S  
ATOM   4529  CE  MET A 589      58.979 -25.081 -26.014  1.00 47.53      A    C  
ATOM   4530  N   PRO A 590      53.547 -23.104 -28.637  1.00 71.27      A    N  
ATOM   4531  CA  PRO A 590      52.576 -23.729 -29.519  1.00 72.60      A    C  
ATOM   4532  C   PRO A 590      52.710 -25.254 -29.464  1.00 74.46      A    C  
ATOM   4533  O   PRO A 590      53.819 -25.798 -29.520  1.00 72.55      A    O  
ATOM   4534  CB  PRO A 590      52.816 -23.171 -30.927  1.00 69.08      A    C  
ATOM   4535  CG  PRO A 590      54.036 -22.270 -30.830  1.00 66.73      A    C  
ATOM   4536  CD  PRO A 590      54.475 -22.267 -29.369  1.00 69.01      A    C  
ATOM   4537  N   ILE A 591      51.576 -25.929 -29.378  1.00 75.19      A    N  
ATOM   4538  CA  ILE A 591      51.511 -27.389 -29.362  1.00 76.56      A    C  
ATOM   4539  C   ILE A 591      51.316 -27.866 -30.793  1.00 77.64      A    C  
ATOM   4540  O   ILE A 591      50.348 -27.497 -31.462  1.00 75.58      A    O  
ATOM   4541  CB  ILE A 591      50.408 -27.895 -28.407  1.00 73.39      A    C  
ATOM   4542  CG1 ILE A 591      50.655 -27.388 -26.968  1.00 67.71      A    C  
ATOM   4543  CG2 ILE A 591      50.356 -29.425 -28.440  1.00 67.40      A    C  
ATOM   4544  CD1 ILE A 591      49.552 -27.779 -25.962  1.00 61.84      A    C  
ATOM   4545  N   TRP A 592      52.245 -28.722 -31.250  1.00 78.83      A    N  
ATOM   4546  CA  TRP A 592      52.170 -29.391 -32.540  1.00 78.90      A    C  
ATOM   4547  C   TRP A 592      52.054 -30.891 -32.303  1.00 79.77      A    C  
ATOM   4548  O   TRP A 592      52.943 -31.493 -31.700  1.00 78.25      A    O  
ATOM   4549  CB  TRP A 592      53.400 -29.049 -33.373  1.00 77.04      A    C  
ATOM   4550  CG  TRP A 592      53.536 -27.604 -33.716  1.00 76.95      A    C  
ATOM   4551  CD1 TRP A 592      54.202 -26.678 -32.986  1.00 69.62      A    C  
ATOM   4552  CD2 TRP A 592      53.000 -26.899 -34.877  1.00 75.69      A    C  
ATOM   4553  CE2 TRP A 592      53.403 -25.535 -34.775  1.00 72.47      A    C  
ATOM   4554  CE3 TRP A 592      52.234 -27.283 -35.986  1.00 72.34      A    C  
ATOM   4555  NE1 TRP A 592      54.124 -25.441 -33.618  1.00 70.21      A    N  
ATOM   4556  CZ2 TRP A 592      53.046 -24.582 -35.750  1.00 71.26      A    C  
ATOM   4557  CZ3 TRP A 592      51.878 -26.334 -36.966  1.00 67.09      A    C  
ATOM   4558  CH2 TRP A 592      52.279 -25.001 -36.849  1.00 67.97      A    C  
ATOM   4559  N   LYS A 593      50.960 -31.482 -32.756  1.00 81.29      A    N  
ATOM   4560  CA  LYS A 593      50.727 -32.922 -32.685  1.00 81.60      A    C  
ATOM   4561  C   LYS A 593      50.253 -33.427 -34.042  1.00 81.11      A    C  
ATOM   4562  O   LYS A 593      49.640 -32.687 -34.814  1.00 79.04      A    O  
ATOM   4563  CB  LYS A 593      49.717 -33.267 -31.578  1.00 80.34      A    C  
ATOM   4564  CG  LYS A 593      50.175 -32.880 -30.169  1.00 80.27      A    C  
ATOM   4565  CD  LYS A 593      49.157 -33.354 -29.121  1.00 78.58      A    C  
ATOM   4566  CE  LYS A 593      49.529 -32.926 -27.706  1.00 73.94      A    C  
ATOM   4567  NZ  LYS A 593      48.468 -33.290 -26.742  1.00 67.75      A    N1+
ATOM   4568  N   PHE A 594      50.539 -34.710 -34.332  1.00 83.87      A    N  
ATOM   4569  CA  PHE A 594      50.055 -35.402 -35.521  1.00 83.38      A    C  
ATOM   4570  C   PHE A 594      49.273 -36.651 -35.108  1.00 83.55      A    C  
ATOM   4571  O   PHE A 594      49.580 -37.234 -34.063  1.00 82.60      A    O  
ATOM   4572  CB  PHE A 594      51.235 -35.725 -36.445  1.00 81.47      A    C  
ATOM   4573  CG  PHE A 594      52.184 -36.790 -35.927  1.00 80.17      A    C  
ATOM   4574  CD1 PHE A 594      53.195 -36.451 -35.007  1.00 77.73      A    C  
ATOM   4575  CD2 PHE A 594      52.054 -38.115 -36.353  1.00 78.20      A    C  
ATOM   4576  CE1 PHE A 594      54.065 -37.441 -34.516  1.00 75.73      A    C  
ATOM   4577  CE2 PHE A 594      52.923 -39.108 -35.869  1.00 76.40      A    C  
ATOM   4578  CZ  PHE A 594      53.930 -38.774 -34.952  1.00 77.82      A    C  
ATOM   4579  N   PRO A 595      48.243 -37.055 -35.872  1.00 84.04      A    N  
ATOM   4580  CA  PRO A 595      47.552 -38.307 -35.616  1.00 82.82      A    C  
ATOM   4581  C   PRO A 595      48.445 -39.497 -35.970  1.00 83.34      A    C  
ATOM   4582  O   PRO A 595      49.077 -39.524 -37.030  1.00 80.42      A    O  
ATOM   4583  CB  PRO A 595      46.287 -38.243 -36.484  1.00 79.90      A    C  
ATOM   4584  CG  PRO A 595      46.710 -37.364 -37.661  1.00 77.77      A    C  
ATOM   4585  CD  PRO A 595      47.728 -36.400 -37.058  1.00 81.44      A    C  
ATOM   4586  N   ASP A 596      48.513 -40.508 -35.099  1.00 83.54      A    N  
ATOM   4587  CA  ASP A 596      49.102 -41.801 -35.410  1.00 81.61      A    C  
ATOM   4588  C   ASP A 596      48.111 -42.723 -36.145  1.00 80.61      A    C  
ATOM   4589  O   ASP A 596      46.989 -42.333 -36.476  1.00 75.81      A    O  
ATOM   4590  CB  ASP A 596      49.721 -42.422 -34.144  1.00 78.36      A    C  
ATOM   4591  CG  ASP A 596      48.731 -42.801 -33.040  1.00 75.19      A    C  
ATOM   4592  OD1 ASP A 596      47.535 -42.957 -33.336  1.00 69.15      A    O  
ATOM   4593  OD2 ASP A 596      49.203 -42.927 -31.887  1.00 70.87      A    O1-
ATOM   4594  N   GLU A 597      48.532 -43.944 -36.406  1.00 79.75      A    N  
ATOM   4595  CA  GLU A 597      47.722 -44.936 -37.119  1.00 79.00      A    C  
ATOM   4596  C   GLU A 597      46.469 -45.358 -36.335  1.00 79.65      A    C  
ATOM   4597  O   GLU A 597      45.487 -45.805 -36.927  1.00 74.65      A    O  
ATOM   4598  CB  GLU A 597      48.576 -46.168 -37.441  1.00 76.51      A    C  
ATOM   4599  CG  GLU A 597      49.739 -45.851 -38.391  1.00 68.73      A    C  
ATOM   4600  CD  GLU A 597      50.575 -47.079 -38.801  1.00 58.19      A    C  
ATOM   4601  OE1 GLU A 597      51.500 -46.877 -39.615  1.00 50.03      A    O  
ATOM   4602  OE2 GLU A 597      50.304 -48.185 -38.310  1.00 53.28      A    O1-
ATOM   4603  N   GLU A 598      46.477 -45.190 -35.015  1.00 78.85      A    N  
ATOM   4604  CA  GLU A 598      45.348 -45.489 -34.129  1.00 79.20      A    C  
ATOM   4605  C   GLU A 598      44.432 -44.275 -33.907  1.00 81.57      A    C  
ATOM   4606  O   GLU A 598      43.411 -44.363 -33.218  1.00 75.84      A    O  
ATOM   4607  CB  GLU A 598      45.870 -46.060 -32.803  1.00 75.45      A    C  
ATOM   4608  CG  GLU A 598      46.641 -47.372 -32.990  1.00 69.22      A    C  
ATOM   4609  CD  GLU A 598      47.011 -48.086 -31.668  1.00 61.84      A    C  
ATOM   4610  OE1 GLU A 598      47.564 -49.198 -31.748  1.00 54.07      A    O  
ATOM   4611  OE2 GLU A 598      46.712 -47.535 -30.586  1.00 57.46      A    O1-
ATOM   4612  N   GLY A 599      44.764 -43.124 -34.508  1.00 80.89      A    N  
ATOM   4613  CA  GLY A 599      44.036 -41.865 -34.351  1.00 81.52      A    C  
ATOM   4614  C   GLY A 599      44.348 -41.127 -33.048  1.00 84.66      A    C  
ATOM   4615  O   GLY A 599      43.613 -40.207 -32.685  1.00 81.18      A    O  
ATOM   4616  N   ALA A 600      45.442 -41.511 -32.352  1.00 84.34      A    N  
ATOM   4617  CA  ALA A 600      45.905 -40.765 -31.190  1.00 85.92      A    C  
ATOM   4618  C   ALA A 600      46.862 -39.643 -31.606  1.00 86.89      A    C  
ATOM   4619  O   ALA A 600      47.772 -39.830 -32.419  1.00 83.71      A    O  
ATOM   4620  CB  ALA A 600      46.535 -41.726 -30.174  1.00 83.65      A    C  
ATOM   4621  N   CYS A 601      46.672 -38.455 -31.026  1.00 86.45      A    N  
ATOM   4622  CA  CYS A 601      47.539 -37.316 -31.290  1.00 85.97      A    C  
ATOM   4623  C   CYS A 601      48.885 -37.476 -30.572  1.00 86.17      A    C  
ATOM   4624  O   CYS A 601      48.962 -37.404 -29.346  1.00 83.39      A    O  
ATOM   4625  CB  CYS A 601      46.833 -36.018 -30.888  1.00 84.60      A    C  
ATOM   4626  SG  CYS A 601      45.293 -35.716 -31.800  1.00 82.35      A    S  
ATOM   4627  N   GLN A 602      49.953 -37.639 -31.363  1.00 84.51      A    N  
ATOM   4628  CA  GLN A 602      51.320 -37.734 -30.868  1.00 83.37      A    C  
ATOM   4629  C   GLN A 602      52.042 -36.387 -31.001  1.00 83.85      A    C  
ATOM   4630  O   GLN A 602      51.793 -35.659 -31.959  1.00 81.42      A    O  
ATOM   4631  CB  GLN A 602      52.072 -38.825 -31.646  1.00 82.21      A    C  
ATOM   4632  CG  GLN A 602      51.464 -40.227 -31.453  1.00 79.43      A    C  
ATOM   4633  CD  GLN A 602      51.509 -40.732 -30.015  1.00 78.19      A    C  
ATOM   4634  NE2 GLN A 602      50.680 -41.697 -29.690  1.00 67.94      A    N  
ATOM   4635  OE1 GLN A 602      52.269 -40.268 -29.172  1.00 69.68      A    O  
ATOM   4636  N   PRO A 603      52.939 -36.027 -30.083  1.00 83.39      A    N  
ATOM   4637  CA  PRO A 603      53.698 -34.786 -30.189  1.00 82.32      A    C  
ATOM   4638  C   PRO A 603      54.619 -34.819 -31.414  1.00 82.64      A    C  
ATOM   4639  O   PRO A 603      55.315 -35.808 -31.655  1.00 79.30      A    O  
ATOM   4640  CB  PRO A 603      54.463 -34.659 -28.868  1.00 79.92      A    C  
ATOM   4641  CG  PRO A 603      54.615 -36.103 -28.407  1.00 77.91      A    C  
ATOM   4642  CD  PRO A 603      53.345 -36.785 -28.908  1.00 80.77      A    C  
ATOM   4643  N   CYS A 604      54.682 -33.734 -32.159  1.00 81.60      A    N  
ATOM   4644  CA  CYS A 604      55.631 -33.584 -33.257  1.00 80.71      A    C  
ATOM   4645  C   CYS A 604      57.078 -33.586 -32.732  1.00 80.80      A    C  
ATOM   4646  O   CYS A 604      57.351 -33.016 -31.676  1.00 77.81      A    O  
ATOM   4647  CB  CYS A 604      55.333 -32.299 -34.027  1.00 78.82      A    C  
ATOM   4648  SG  CYS A 604      53.828 -32.424 -35.046  1.00 76.23      A    S  
ATOM   4649  N   PRO A 605      58.026 -34.179 -33.484  1.00 80.67      A    N  
ATOM   4650  CA  PRO A 605      59.426 -34.244 -33.065  1.00 79.29      A    C  
ATOM   4651  C   PRO A 605      60.101 -32.876 -33.032  1.00 78.44      A    C  
ATOM   4652  O   PRO A 605      61.026 -32.655 -32.254  1.00 73.41      A    O  
ATOM   4653  CB  PRO A 605      60.091 -35.201 -34.054  1.00 76.94      A    C  
ATOM   4654  CG  PRO A 605      59.220 -35.109 -35.298  1.00 76.55      A    C  
ATOM   4655  CD  PRO A 605      57.825 -34.885 -34.735  1.00 80.21      A    C  
ATOM   4656  N   ILE A 606      59.635 -31.957 -33.862  1.00 75.40      A    N  
ATOM   4657  CA  ILE A 606      60.152 -30.593 -33.937  1.00 74.88      A    C  
ATOM   4658  C   ILE A 606      59.080 -29.637 -33.421  1.00 75.19      A    C  
ATOM   4659  O   ILE A 606      57.972 -29.589 -33.949  1.00 69.60      A    O  
ATOM   4660  CB  ILE A 606      60.626 -30.249 -35.366  1.00 70.18      A    C  
ATOM   4661  CG1 ILE A 606      61.714 -31.248 -35.824  1.00 65.06      A    C  
ATOM   4662  CG2 ILE A 606      61.160 -28.805 -35.420  1.00 62.51      A    C  
ATOM   4663  CD1 ILE A 606      62.095 -31.108 -37.294  1.00 57.59      A    C  
ATOM   4664  N   ASN A 607      59.438 -28.868 -32.414  1.00 72.13      A    N  
ATOM   4665  CA  ASN A 607      58.579 -27.811 -31.900  1.00 70.02      A    C  
ATOM   4666  C   ASN A 607      58.901 -26.491 -32.597  1.00 69.69      A    C  
ATOM   4667  O   ASN A 607      60.047 -26.040 -32.591  1.00 64.48      A    O  
ATOM   4668  CB  ASN A 607      58.711 -27.727 -30.362  1.00 65.92      A    C  
ATOM   4669  CG  ASN A 607      57.432 -28.105 -29.641  1.00 61.23      A    C  
ATOM   4670  ND2 ASN A 607      57.515 -28.332 -28.340  1.00 53.99      A    N  
ATOM   4671  OD1 ASN A 607      56.362 -28.179 -30.185  1.00 55.30      A    O  
ATOM   4672  N   CYS A 608      57.914 -25.875 -33.168  1.00 71.07      A    N  
ATOM   4673  CA  CYS A 608      58.052 -24.556 -33.761  1.00 70.39      A    C  
ATOM   4674  C   CYS A 608      57.427 -23.489 -32.858  1.00 70.05      A    C  
ATOM   4675  O   CYS A 608      56.249 -23.563 -32.525  1.00 65.36      A    O  
ATOM   4676  CB  CYS A 608      57.415 -24.553 -35.137  1.00 67.39      A    C  
ATOM   4677  SG  CYS A 608      57.576 -22.926 -35.886  1.00 62.00      A    S  
ATOM   4678  N   THR A 609      58.222 -22.488 -32.467  1.00 71.85      A    N  
ATOM   4679  CA  THR A 609      57.775 -21.387 -31.603  1.00 69.62      A    C  
ATOM   4680  C   THR A 609      57.296 -20.166 -32.378  1.00 67.87      A    C  
ATOM   4681  O   THR A 609      56.539 -19.355 -31.848  1.00 62.62      A    O  
ATOM   4682  CB  THR A 609      58.891 -20.971 -30.650  1.00 65.79      A    C  
ATOM   4683  CG2 THR A 609      59.190 -22.052 -29.617  1.00 58.97      A    C  
ATOM   4684  OG1 THR A 609      60.085 -20.743 -31.362  1.00 60.76      A    O  
ATOM   4685  N   HIS A 610      57.732 -20.038 -33.635  1.00 64.20      A    N  
ATOM   4686  CA  HIS A 610      57.382 -18.929 -34.520  1.00 63.29      A    C  
ATOM   4687  C   HIS A 610      56.474 -19.402 -35.657  1.00 64.04      A    C  
ATOM   4688  O   HIS A 610      55.999 -20.538 -35.661  1.00 58.81      A    O  
ATOM   4689  CB  HIS A 610      58.669 -18.230 -34.983  1.00 57.80      A    C  
ATOM   4690  CG  HIS A 610      59.367 -17.501 -33.866  1.00 53.81      A    C  
ATOM   4691  CD2 HIS A 610      60.704 -17.533 -33.557  1.00 46.51      A    C  
ATOM   4692  ND1 HIS A 610      58.773 -16.675 -32.943  1.00 48.36      A    N  
ATOM   4693  CE1 HIS A 610      59.720 -16.223 -32.097  1.00 42.80      A    C  
ATOM   4694  NE2 HIS A 610      60.895 -16.720 -32.443  1.00 42.69      A    N  
ATOM   4695  N   SER A 611      56.207 -18.534 -36.619  1.00 62.75      A    N  
ATOM   4696  CA  SER A 611      55.387 -18.836 -37.796  1.00 61.97      A    C  
ATOM   4697  C   SER A 611      56.097 -19.848 -38.699  1.00 63.61      A    C  
ATOM   4698  O   SER A 611      56.727 -19.469 -39.685  1.00 58.42      A    O  
ATOM   4699  CB  SER A 611      55.080 -17.536 -38.547  1.00 55.76      A    C  
ATOM   4700  OG  SER A 611      56.281 -16.861 -38.854  1.00 51.35      A    O  
ATOM   4701  N   CYS A 612      56.005 -21.135 -38.370  1.00 66.17      A    N  
ATOM   4702  CA  CYS A 612      56.430 -22.195 -39.261  1.00 65.47      A    C  
ATOM   4703  C   CYS A 612      55.394 -22.353 -40.366  1.00 65.61      A    C  
ATOM   4704  O   CYS A 612      54.253 -22.741 -40.114  1.00 61.23      A    O  
ATOM   4705  CB  CYS A 612      56.652 -23.487 -38.487  1.00 62.13      A    C  
ATOM   4706  SG  CYS A 612      58.168 -23.384 -37.518  1.00 57.53      A    S  
ATOM   4707  N   VAL A 613      55.800 -21.988 -41.568  1.00 67.94      A    N  
ATOM   4708  CA  VAL A 613      54.947 -22.051 -42.752  1.00 67.26      A    C  
ATOM   4709  C   VAL A 613      55.020 -23.431 -43.392  1.00 68.79      A    C  
ATOM   4710  O   VAL A 613      54.015 -23.939 -43.879  1.00 62.77      A    O  
ATOM   4711  CB  VAL A 613      55.330 -20.956 -43.772  1.00 61.45      A    C  
ATOM   4712  CG1 VAL A 613      54.151 -20.697 -44.719  1.00 55.89      A    C  
ATOM   4713  CG2 VAL A 613      55.696 -19.622 -43.121  1.00 54.46      A    C  
ATOM   4714  N   ASP A 614      56.198 -24.053 -43.344  1.00 71.29      A    N  
ATOM   4715  CA  ASP A 614      56.436 -25.362 -43.933  1.00 72.50      A    C  
ATOM   4716  C   ASP A 614      56.073 -26.453 -42.926  1.00 73.57      A    C  
ATOM   4717  O   ASP A 614      56.740 -26.626 -41.899  1.00 69.25      A    O  
ATOM   4718  CB  ASP A 614      57.883 -25.463 -44.423  1.00 67.43      A    C  
ATOM   4719  CG  ASP A 614      58.192 -24.470 -45.543  1.00 62.35      A    C  
ATOM   4720  OD1 ASP A 614      57.285 -24.162 -46.336  1.00 56.10      A    O  
ATOM   4721  OD2 ASP A 614      59.350 -24.008 -45.590  1.00 55.97      A    O1-
ATOM   4722  N   LEU A 615      54.990 -27.181 -43.209  1.00 74.03      A    N  
ATOM   4723  CA  LEU A 615      54.586 -28.382 -42.495  1.00 73.48      A    C  
ATOM   4724  C   LEU A 615      54.956 -29.601 -43.341  1.00 74.09      A    C  
ATOM   4725  O   LEU A 615      54.906 -29.546 -44.570  1.00 69.76      A    O  
ATOM   4726  CB  LEU A 615      53.088 -28.327 -42.177  1.00 69.67      A    C  
ATOM   4727  CG  LEU A 615      52.658 -27.135 -41.288  1.00 66.62      A    C  
ATOM   4728  CD1 LEU A 615      51.134 -27.114 -41.133  1.00 62.65      A    C  
ATOM   4729  CD2 LEU A 615      53.273 -27.186 -39.897  1.00 63.84      A    C  
ATOM   4730  N   ASP A 616      55.315 -30.693 -42.670  1.00 75.40      A    N  
ATOM   4731  CA  ASP A 616      55.515 -31.966 -43.348  1.00 74.69      A    C  
ATOM   4732  C   ASP A 616      54.182 -32.638 -43.711  1.00 74.50      A    C  
ATOM   4733  O   ASP A 616      53.091 -32.166 -43.362  1.00 69.03      A    O  
ATOM   4734  CB  ASP A 616      56.456 -32.864 -42.519  1.00 70.56      A    C  
ATOM   4735  CG  ASP A 616      55.878 -33.437 -41.228  1.00 67.27      A    C  
ATOM   4736  OD1 ASP A 616      54.669 -33.311 -40.969  1.00 61.51      A    O  
ATOM   4737  OD2 ASP A 616      56.655 -34.099 -40.499  1.00 63.42      A    O1-
ATOM   4738  N   ASP A 617      54.251 -33.781 -44.381  1.00 73.05      A    N  
ATOM   4739  CA  ASP A 617      53.082 -34.564 -44.802  1.00 73.13      A    C  
ATOM   4740  C   ASP A 617      52.203 -35.029 -43.630  1.00 73.26      A    C  
ATOM   4741  O   ASP A 617      51.037 -35.388 -43.819  1.00 68.07      A    O  
ATOM   4742  CB  ASP A 617      53.551 -35.804 -45.586  1.00 70.03      A    C  
ATOM   4743  CG  ASP A 617      54.381 -35.509 -46.833  1.00 65.63      A    C  
ATOM   4744  OD1 ASP A 617      54.333 -34.377 -47.347  1.00 58.51      A    O  
ATOM   4745  OD2 ASP A 617      55.087 -36.449 -47.277  1.00 58.21      A    O1-
ATOM   4746  N   LYS A 618      52.746 -35.016 -42.408  1.00 73.44      A    N  
ATOM   4747  CA  LYS A 618      52.026 -35.352 -41.176  1.00 73.77      A    C  
ATOM   4748  C   LYS A 618      51.428 -34.127 -40.479  1.00 75.77      A    C  
ATOM   4749  O   LYS A 618      50.748 -34.265 -39.468  1.00 70.00      A    O  
ATOM   4750  CB  LYS A 618      52.935 -36.146 -40.239  1.00 69.73      A    C  
ATOM   4751  CG  LYS A 618      53.351 -37.496 -40.846  1.00 64.58      A    C  
ATOM   4752  CD  LYS A 618      54.141 -38.298 -39.826  1.00 59.40      A    C  
ATOM   4753  CE  LYS A 618      54.505 -39.665 -40.417  1.00 52.88      A    C  
ATOM   4754  NZ  LYS A 618      55.155 -40.538 -39.420  1.00 47.03      A    N1+
ATOM   4755  N   GLY A 619      51.675 -32.930 -41.001  1.00 71.90      A    N  
ATOM   4756  CA  GLY A 619      51.249 -31.669 -40.386  1.00 71.52      A    C  
ATOM   4757  C   GLY A 619      52.153 -31.212 -39.238  1.00 74.14      A    C  
ATOM   4758  O   GLY A 619      51.759 -30.335 -38.470  1.00 70.42      A    O  
ATOM   4759  N   CYS A 620      53.362 -31.806 -39.108  1.00 77.24      A    N  
ATOM   4760  CA  CYS A 620      54.373 -31.340 -38.164  1.00 78.06      A    C  
ATOM   4761  C   CYS A 620      55.244 -30.241 -38.780  1.00 78.98      A    C  
ATOM   4762  O   CYS A 620      55.453 -30.220 -39.992  1.00 75.27      A    O  
ATOM   4763  CB  CYS A 620      55.229 -32.521 -37.708  1.00 76.01      A    C  
ATOM   4764  SG  CYS A 620      54.340 -33.612 -36.557  1.00 74.24      A    S  
ATOM   4765  N   PRO A 621      55.805 -29.316 -37.979  1.00 77.00      A    N  
ATOM   4766  CA  PRO A 621      56.752 -28.333 -38.478  1.00 75.89      A    C  
ATOM   4767  C   PRO A 621      57.956 -29.010 -39.118  1.00 75.61      A    C  
ATOM   4768  O   PRO A 621      58.620 -29.835 -38.481  1.00 72.72      A    O  
ATOM   4769  CB  PRO A 621      57.168 -27.506 -37.262  1.00 72.31      A    C  
ATOM   4770  CG  PRO A 621      56.072 -27.759 -36.241  1.00 70.32      A    C  
ATOM   4771  CD  PRO A 621      55.594 -29.164 -36.568  1.00 73.34      A    C  
ATOM   4772  N   ALA A 622      58.267 -28.650 -40.345  1.00 74.67      A    N  
ATOM   4773  CA  ALA A 622      59.509 -29.063 -40.977  1.00 72.83      A    C  
ATOM   4774  C   ALA A 622      60.697 -28.316 -40.367  1.00 71.28      A    C  
ATOM   4775  O   ALA A 622      60.578 -27.175 -39.920  1.00 65.20      A    O  
ATOM   4776  CB  ALA A 622      59.386 -28.865 -42.492  1.00 68.36      A    C  
ATOM   4777  N   GLU A 623      61.903 -28.939 -40.382  1.00 65.86      A    N  
ATOM   4778  CA  GLU A 623      63.126 -28.212 -40.050  1.00 63.87      A    C  
ATOM   4779  C   GLU A 623      63.267 -27.040 -41.018  1.00 61.86      A    C  
ATOM   4780  O   GLU A 623      63.544 -27.222 -42.205  1.00 55.98      A    O  
ATOM   4781  CB  GLU A 623      64.378 -29.098 -40.131  1.00 58.72      A    C  
ATOM   4782  CG  GLU A 623      64.677 -29.864 -38.844  1.00 53.55      A    C  
ATOM   4783  CD  GLU A 623      66.003 -30.641 -38.883  1.00 49.69      A    C  
ATOM   4784  OE1 GLU A 623      66.462 -31.065 -37.801  1.00 44.56      A    O  
ATOM   4785  OE2 GLU A 623      66.560 -30.808 -39.984  1.00 45.99      A    O1-
ATOM   4786  N   GLN A 624      63.145 -25.813 -40.520  1.00 58.21      A    N  
ATOM   4787  CA  GLN A 624      63.607 -24.645 -41.246  1.00 56.79      A    C  
ATOM   4788  C   GLN A 624      65.120 -24.777 -41.371  1.00 55.71      A    C  
ATOM   4789  O   GLN A 624      65.874 -24.382 -40.483  1.00 50.97      A    O  
ATOM   4790  CB  GLN A 624      63.204 -23.341 -40.560  1.00 52.18      A    C  
ATOM   4791  CG  GLN A 624      61.734 -22.990 -40.789  1.00 47.98      A    C  
ATOM   4792  CD  GLN A 624      61.364 -21.589 -40.278  1.00 44.60      A    C  
ATOM   4793  NE2 GLN A 624      60.201 -21.091 -40.636  1.00 40.19      A    N  
ATOM   4794  OE1 GLN A 624      62.093 -20.922 -39.577  1.00 42.31      A    O  
ATOM   4795  N   ARG A 625      65.602 -25.336 -42.499  1.00 54.12      A    N  
ATOM   4796  CA  ARG A 625      66.973 -25.097 -42.926  1.00 53.89      A    C  
ATOM   4797  C   ARG A 625      67.103 -23.592 -43.042  1.00 52.35      A    C  
ATOM   4798  O   ARG A 625      66.356 -22.975 -43.796  1.00 47.96      A    O  
ATOM   4799  CB  ARG A 625      67.295 -25.786 -44.246  1.00 49.99      A    C  
ATOM   4800  CG  ARG A 625      67.446 -27.296 -44.056  1.00 45.56      A    C  
ATOM   4801  CD  ARG A 625      67.903 -27.958 -45.360  1.00 43.29      A    C  
ATOM   4802  NE  ARG A 625      68.041 -29.401 -45.182  1.00 39.64      A    N  
ATOM   4803  CZ  ARG A 625      68.481 -30.272 -46.084  1.00 36.71      A    C  
ATOM   4804  NH1 ARG A 625      68.860 -29.884 -47.269  1.00 35.60      A    N1+
ATOM   4805  NH2 ARG A 625      68.540 -31.542 -45.798  1.00 34.32      A    N  
ATOM   4806  N   ALA A 626      68.022 -23.013 -42.274  1.00 47.80      A    N  
ATOM   4807  CA  ALA A 626      68.417 -21.631 -42.455  1.00 48.89      A    C  
ATOM   4808  C   ALA A 626      68.763 -21.468 -43.944  1.00 48.46      A    C  
ATOM   4809  O   ALA A 626      69.734 -22.061 -44.411  1.00 45.99      A    O  
ATOM   4810  CB  ALA A 626      69.608 -21.322 -41.543  1.00 46.28      A    C  
ATOM   4811  N   SER A 627      67.934 -20.744 -44.677  1.00 44.45      A    N  
ATOM   4812  CA  SER A 627      68.317 -20.346 -46.030  1.00 45.33      A    C  
ATOM   4813  C   SER A 627      69.645 -19.616 -45.889  1.00 43.54      A    C  
ATOM   4814  O   SER A 627      69.747 -18.727 -45.046  1.00 41.60      A    O  
ATOM   4815  CB  SER A 627      67.270 -19.424 -46.657  1.00 44.16      A    C  
ATOM   4816  OG  SER A 627      66.105 -20.178 -46.921  1.00 40.14      A    O  
ATOM   4817  N   PRO A 628      70.669 -20.018 -46.625  1.00 39.68      A    N  
ATOM   4818  CA  PRO A 628      71.904 -19.263 -46.587  1.00 42.36      A    C  
ATOM   4819  C   PRO A 628      71.561 -17.825 -46.965  1.00 42.39      A    C  
ATOM   4820  O   PRO A 628      70.901 -17.591 -47.978  1.00 40.77      A    O  
ATOM   4821  CB  PRO A 628      72.843 -19.956 -47.593  1.00 40.03      A    C  
ATOM   4822  CG  PRO A 628      71.888 -20.673 -48.534  1.00 39.82      A    C  
ATOM   4823  CD  PRO A 628      70.678 -21.010 -47.658  1.00 44.06      A    C  
ATOM   4824  N   LEU A 629      71.944 -16.889 -46.113  1.00 38.50      A    N  
ATOM   4825  CA  LEU A 629      71.953 -15.474 -46.471  1.00 40.66      A    C  
ATOM   4826  C   LEU A 629      72.863 -15.334 -47.697  1.00 38.84      A    C  
ATOM   4827  O   LEU A 629      74.082 -15.323 -47.571  1.00 36.40      A    O  
ATOM   4828  CB  LEU A 629      72.489 -14.641 -45.284  1.00 38.09      A    C  
ATOM   4829  CG  LEU A 629      71.443 -14.338 -44.200  1.00 35.42      A    C  
ATOM   4830  CD1 LEU A 629      72.135 -13.985 -42.878  1.00 33.91      A    C  
ATOM   4831  CD2 LEU A 629      70.566 -13.144 -44.603  1.00 36.72      A    C  
ATOM   4832  N   THR A 630      72.263 -15.304 -48.856  1.00 37.23      A    N  
ATOM   4833  CA  THR A 630      72.824 -14.651 -50.038  1.00 37.43      A    C  
ATOM   4834  C   THR A 630      72.398 -13.207 -50.010  1.00 34.43      A    C  
ATOM   4835  O   THR A 630      71.195 -12.964 -49.773  1.00 30.63      A    O  
ATOM   4836  CB  THR A 630      72.358 -15.284 -51.352  1.00 34.15      A    C  
ATOM   4837  CG2 THR A 630      73.082 -16.591 -51.633  1.00 32.86      A    C  
ATOM   4838  OG1 THR A 630      70.970 -15.507 -51.281  1.00 32.26      A    O  
ATOM   4839  OXT THR A 630      73.319 -12.370 -50.264  1.00 32.54      A    O1-
TER   
ATOM   4840  N   ASP B   1     -18.842   2.418  32.202  1.00 57.88      B    N  
ATOM   4841  CA  ASP B   1     -18.738   3.742  31.559  1.00 63.34      B    C  
ATOM   4842  C   ASP B   1     -18.583   4.843  32.588  1.00 67.14      B    C  
ATOM   4843  O   ASP B   1     -19.094   4.731  33.702  1.00 65.01      B    O  
ATOM   4844  CB  ASP B   1     -19.952   3.994  30.665  1.00 58.74      B    C  
ATOM   4845  CG  ASP B   1     -19.973   2.959  29.549  1.00 52.62      B    C  
ATOM   4846  OD1 ASP B   1     -18.857   2.525  29.196  1.00 45.73      B    O  
ATOM   4847  OD2 ASP B   1     -21.079   2.555  29.160  1.00 44.44      B    O1-
ATOM   4848  N   VAL B   2     -17.858   5.883  32.231  1.00 70.96      B    N  
ATOM   4849  CA  VAL B   2     -17.616   7.028  33.104  1.00 73.24      B    C  
ATOM   4850  C   VAL B   2     -18.734   8.050  32.907  1.00 75.73      B    C  
ATOM   4851  O   VAL B   2     -18.955   8.522  31.795  1.00 74.97      B    O  
ATOM   4852  CB  VAL B   2     -16.254   7.664  32.822  1.00 70.22      B    C  
ATOM   4853  CG1 VAL B   2     -15.998   8.881  33.701  1.00 63.06      B    C  
ATOM   4854  CG2 VAL B   2     -15.129   6.645  33.023  1.00 61.88      B    C  
ATOM   4855  N   GLN B   3     -19.390   8.438  33.987  1.00 83.66      B    N  
ATOM   4856  CA  GLN B   3     -20.291   9.583  33.997  1.00 84.67      B    C  
ATOM   4857  C   GLN B   3     -19.634  10.746  34.725  1.00 85.55      B    C  
ATOM   4858  O   GLN B   3     -19.010  10.579  35.769  1.00 84.46      B    O  
ATOM   4859  CB  GLN B   3     -21.640   9.219  34.617  1.00 83.22      B    C  
ATOM   4860  CG  GLN B   3     -22.482   8.378  33.655  1.00 73.54      B    C  
ATOM   4861  CD  GLN B   3     -23.915   8.155  34.162  1.00 68.66      B    C  
ATOM   4862  NE2 GLN B   3     -24.795   7.637  33.340  1.00 57.81      B    N  
ATOM   4863  OE1 GLN B   3     -24.260   8.454  35.287  1.00 61.81      B    O  
ATOM   4864  N   LEU B   4     -19.781  11.934  34.136  1.00 87.17      B    N  
ATOM   4865  CA  LEU B   4     -19.308  13.188  34.696  1.00 88.24      B    C  
ATOM   4866  C   LEU B   4     -20.512  14.108  34.850  1.00 89.20      B    C  
ATOM   4867  O   LEU B   4     -21.246  14.314  33.891  1.00 88.45      B    O  
ATOM   4868  CB  LEU B   4     -18.253  13.814  33.776  1.00 86.85      B    C  
ATOM   4869  CG  LEU B   4     -16.992  12.963  33.569  1.00 85.39      B    C  
ATOM   4870  CD1 LEU B   4     -16.098  13.624  32.528  1.00 73.97      B    C  
ATOM   4871  CD2 LEU B   4     -16.177  12.805  34.841  1.00 73.60      B    C  
ATOM   4872  N   VAL B   5     -20.694  14.658  36.032  1.00 91.11      B    N  
ATOM   4873  CA  VAL B   5     -21.789  15.586  36.328  1.00 92.27      B    C  
ATOM   4874  C   VAL B   5     -21.200  16.879  36.849  1.00 92.84      B    C  
ATOM   4875  O   VAL B   5     -20.645  16.919  37.948  1.00 91.66      B    O  
ATOM   4876  CB  VAL B   5     -22.794  14.978  37.316  1.00 91.20      B    C  
ATOM   4877  CG1 VAL B   5     -23.959  15.941  37.562  1.00 83.21      B    C  
ATOM   4878  CG2 VAL B   5     -23.380  13.669  36.780  1.00 82.09      B    C  
ATOM   4879  N   GLU B   6     -21.310  17.931  36.041  1.00 93.60      B    N  
ATOM   4880  CA  GLU B   6     -20.890  19.265  36.449  1.00 93.99      B    C  
ATOM   4881  C   GLU B   6     -21.975  19.979  37.251  1.00 94.55      B    C  
ATOM   4882  O   GLU B   6     -23.173  19.826  37.025  1.00 93.06      B    O  
ATOM   4883  CB  GLU B   6     -20.488  20.133  35.248  1.00 91.54      B    C  
ATOM   4884  CG  GLU B   6     -19.421  19.501  34.348  1.00 86.81      B    C  
ATOM   4885  CD  GLU B   6     -20.007  18.840  33.100  1.00 88.86      B    C  
ATOM   4886  OE1 GLU B   6     -19.354  18.944  32.044  1.00 81.68      B    O  
ATOM   4887  OE2 GLU B   6     -21.107  18.254  33.158  1.00 82.44      B    O1-
ATOM   4888  N   SER B   7     -21.534  20.816  38.181  1.00 94.59      B    N  
ATOM   4889  CA  SER B   7     -22.394  21.706  38.955  1.00 94.82      B    C  
ATOM   4890  C   SER B   7     -21.647  22.986  39.337  1.00 95.55      B    C  
ATOM   4891  O   SER B   7     -20.436  23.105  39.143  1.00 93.76      B    O  
ATOM   4892  CB  SER B   7     -22.924  20.963  40.188  1.00 92.49      B    C  
ATOM   4893  OG  SER B   7     -21.869  20.548  41.024  1.00 82.32      B    O  
ATOM   4894  N   GLY B   8     -22.353  23.977  39.849  1.00 93.95      B    N  
ATOM   4895  CA  GLY B   8     -21.774  25.224  40.352  1.00 94.36      B    C  
ATOM   4896  C   GLY B   8     -21.676  26.370  39.335  1.00 95.24      B    C  
ATOM   4897  O   GLY B   8     -21.213  27.449  39.698  1.00 91.81      B    O  
ATOM   4898  N   GLY B   9     -22.123  26.173  38.107  1.00 94.65      B    N  
ATOM   4899  CA  GLY B   9     -22.267  27.250  37.136  1.00 94.99      B    C  
ATOM   4900  C   GLY B   9     -23.333  28.265  37.545  1.00 95.28      B    C  
ATOM   4901  O   GLY B   9     -24.165  28.011  38.415  1.00 92.21      B    O  
ATOM   4902  N   GLY B  10     -23.301  29.442  36.930  1.00 95.02      B    N  
ATOM   4903  CA  GLY B  10     -24.239  30.508  37.217  1.00 95.10      B    C  
ATOM   4904  C   GLY B  10     -23.827  31.847  36.618  1.00 96.34      B    C  
ATOM   4905  O   GLY B  10     -22.902  31.937  35.821  1.00 94.57      B    O  
ATOM   4906  N   SER B  11     -24.527  32.882  37.011  1.00 96.62      B    N  
ATOM   4907  CA  SER B  11     -24.233  34.254  36.619  1.00 96.88      B    C  
ATOM   4908  C   SER B  11     -23.523  34.985  37.756  1.00 96.84      B    C  
ATOM   4909  O   SER B  11     -23.940  34.907  38.906  1.00 94.34      B    O  
ATOM   4910  CB  SER B  11     -25.508  34.989  36.216  1.00 95.11      B    C  
ATOM   4911  OG  SER B  11     -26.125  34.316  35.135  1.00 81.87      B    O  
ATOM   4912  N   VAL B  12     -22.464  35.718  37.428  1.00 96.63      B    N  
ATOM   4913  CA  VAL B  12     -21.661  36.493  38.376  1.00 96.65      B    C  
ATOM   4914  C   VAL B  12     -21.211  37.797  37.718  1.00 97.07      B    C  
ATOM   4915  O   VAL B  12     -21.107  37.878  36.495  1.00 95.16      B    O  
ATOM   4916  CB  VAL B  12     -20.494  35.634  38.891  1.00 94.28      B    C  
ATOM   4917  CG1 VAL B  12     -19.459  35.319  37.808  1.00 77.25      B    C  
ATOM   4918  CG2 VAL B  12     -19.791  36.269  40.083  1.00 77.89      B    C  
ATOM   4919  N   GLN B  13     -20.962  38.832  38.514  1.00 96.88      B    N  
ATOM   4920  CA  GLN B  13     -20.379  40.065  38.002  1.00 96.79      B    C  
ATOM   4921  C   GLN B  13     -18.865  39.925  37.785  1.00 96.97      B    C  
ATOM   4922  O   GLN B  13     -18.199  39.126  38.445  1.00 95.34      B    O  
ATOM   4923  CB  GLN B  13     -20.694  41.249  38.919  1.00 95.10      B    C  
ATOM   4924  CG  GLN B  13     -22.171  41.676  38.788  1.00 84.59      B    C  
ATOM   4925  CD  GLN B  13     -22.440  43.075  39.349  1.00 77.10      B    C  
ATOM   4926  NE2 GLN B  13     -23.530  43.693  38.962  1.00 63.50      B    N  
ATOM   4927  OE1 GLN B  13     -21.683  43.625  40.126  1.00 67.43      B    O  
ATOM   4928  N   ALA B  14     -18.316  40.744  36.897  1.00 96.70      B    N  
ATOM   4929  CA  ALA B  14     -16.878  40.854  36.697  1.00 96.87      B    C  
ATOM   4930  C   ALA B  14     -16.154  41.115  38.026  1.00 96.72      B    C  
ATOM   4931  O   ALA B  14     -16.614  41.879  38.870  1.00 94.01      B    O  
ATOM   4932  CB  ALA B  14     -16.608  41.960  35.671  1.00 95.41      B    C  
ATOM   4933  N   GLY B  15     -15.034  40.433  38.233  1.00 96.55      B    N  
ATOM   4934  CA  GLY B  15     -14.290  40.407  39.492  1.00 96.17      B    C  
ATOM   4935  C   GLY B  15     -14.789  39.395  40.517  1.00 96.41      B    C  
ATOM   4936  O   GLY B  15     -14.072  39.098  41.477  1.00 93.66      B    O  
ATOM   4937  N   GLY B  16     -15.967  38.824  40.315  1.00 96.21      B    N  
ATOM   4938  CA  GLY B  16     -16.538  37.798  41.171  1.00 95.91      B    C
[truncated: 66,682 more chars]
